# Supplementary material for: Improved lightweight YOLOv5 based on ShuffleNet and its application on traffic signs detection
Source: PLoS One. 2024 Sep 10;19(9):e0310269. doi: 10.1371/journal.pone.0310269 (PMC11386454; doi:10.1371/journal.pone.0310269)
Supplement: S1 File — is the supporting information of Fig 11. Among them, results_for_YOLOv5.csv is the data of YOLOv5 during the training process, and results_for_SCB-YOLOV5.csv is the data of SCB-YOLOv5 during the training process. In the data, the first column is the number of training epoch, and the 2–4 columns are the changes in the value of each loss function during training. The 5–7 columns are the changes of precision, recall, and mAP@0.5. The 8–10 columns are the changes in the value of each loss function during validation process, and the last 3 columns are the change in learning rate. (ZIP) [file pone.0310269.s001.zip]

Archive with 2 entries (2 files):
- results_for_SCB-YOLOV5.csv
- results_for_YOLOv5.csv
