# Supplementary material for: Improved lightweight YOLOv5 based on ShuffleNet and its application on traffic signs detection
Source: PLoS One. 2024 Sep 10;19(9):e0310269. doi: 10.1371/journal.pone.0310269 (PMC11386454; doi:10.1371/journal.pone.0310269)
Supplement: S1 File — is the supporting information of Fig 11. Among them, results_for_YOLOv5.csv is the data of YOLOv5 during the training process, and results_for_SCB-YOLOV5.csv is the data of SCB-YOLOv5 during the training process. In the data, the first column is the number of training epoch, and the 2–4 columns are the changes in the value of each loss function during training. The 5–7 columns are the changes of precision, recall, and mAP@0.5. The 8–10 columns are the changes in the value of each loss function during validation process, and the last 3 columns are the change in learning rate. (ZIP) [file pone.0310269.s001.zip › results_for_SCB-YOLOV5.csv]

epoch	train/box_loss	train/obj_loss	train/cls_loss	metrics/precision	metrics/recall	metrics/mAP_0.5	val/box_loss	val/obj_loss	val/cls_loss	x/lr0	x/lr1	x/lr2
0	0.11054	0.014464	0.081963	0	0	0	0.11655	0.011399	0.084935	0.0033245	0.0033245	0.070079
1	0.067438	0.012032	0.071285	0.26487	0.079318	0.021459	0.066113	0.010758	0.076649	0.009967	0.009967	0.009967
2	0.05606	0.0097728	0.065284	0.37591	0.14362	0.069412	0.05415	0.0080243	0.068395	0.009945	0.009945	0.009945
3	0.051266	0.0090767	0.059992	0.39774	0.21933	0.10769	0.049809	0.0075446	0.063018	0.009912	0.009912	0.009912
4	0.048269	0.0084084	0.055597	0.45148	0.19089	0.13017	0.047171	0.007219	0.059874	0.009879	0.009879	0.009879
5	0.04695	0.0080881	0.054477	0.33904	0.28587	0.14701	0.045475	0.0070433	0.057291	0.009846	0.009846	0.009846
6	0.045451	0.0079897	0.052483	0.30764	0.33151	0.1677	0.043572	0.0066267	0.055532	0.009813	0.009813	0.009813
7	0.044064	0.0076853	0.050139	0.35633	0.32978	0.17989	0.041592	0.0066537	0.053703	0.00978	0.00978	0.00978
8	0.04415	0.0076996	0.049873	0.38448	0.31998	0.20101	0.040909	0.0064322	0.052099	0.009747	0.009747	0.009747
9	0.042551	0.0074791	0.048583	0.34479	0.37019	0.22241	0.038608	0.0061616	0.050071	0.009714	0.009714	0.009714
10	0.041594	0.007462	0.04506	0.37927	0.3797	0.22563	0.03816	0.0060027	0.049373	0.009681	0.009681	0.009681
11	0.041268	0.0071868	0.045255	0.39788	0.35916	0.23401	0.038223	0.005981	0.048565	0.009648	0.009648	0.009648
12	0.041545	0.0071887	0.045148	0.36413	0.40109	0.24501	0.037828	0.0061561	0.047245	0.009615	0.009615	0.009615
13	0.041534	0.0070505	0.043855	0.41935	0.37173	0.26276	0.037506	0.0059321	0.046641	0.009582	0.009582	0.009582
14	0.040903	0.0070576	0.044133	0.36686	0.44485	0.2713	0.037197	0.0058228	0.045853	0.009549	0.009549	0.009549
15	0.040562	0.0069195	0.042529	0.3988	0.41367	0.2807	0.036152	0.0057379	0.045206	0.009516	0.009516	0.009516
16	0.040892	0.0070098	0.042834	0.40925	0.4284	0.2881	0.036308	0.005759	0.044738	0.009483	0.009483	0.009483
17	0.039803	0.006782	0.041345	0.38982	0.45519	0.31388	0.034506	0.0055984	0.043792	0.00945	0.00945	0.00945
18	0.039456	0.0067426	0.040242	0.38484	0.46702	0.32617	0.034087	0.0056298	0.042738	0.009417	0.009417	0.009417
19	0.039797	0.0069152	0.041147	0.4282	0.47071	0.34774	0.034527	0.0055456	0.042305	0.009384	0.009384	0.009384
20	0.038686	0.0067214	0.039471	0.45975	0.42325	0.34583	0.033865	0.0055245	0.041656	0.009351	0.009351	0.009351
21	0.039123	0.0066698	0.039298	0.48953	0.40722	0.36145	0.033393	0.005468	0.041157	0.009318	0.009318	0.009318
22	0.039135	0.0066722	0.038762	0.50745	0.45158	0.37145	0.033135	0.0054396	0.040566	0.009285	0.009285	0.009285
23	0.038308	0.0066233	0.038182	0.44743	0.4533	0.37469	0.033058	0.0054144	0.040254	0.009252	0.009252	0.009252
24	0.037986	0.0066108	0.036802	0.50559	0.45161	0.39029	0.03247	0.0053388	0.039612	0.009219	0.009219	0.009219
25	0.038665	0.0065893	0.038249	0.48507	0.46379	0.39212	0.031978	0.0053676	0.039297	0.009186	0.009186	0.009186
26	0.03888	0.00667	0.038185	0.46504	0.46538	0.40352	0.031728	0.0052862	0.038646	0.009153	0.009153	0.009153
27	0.038385	0.0066407	0.037417	0.48664	0.44597	0.4074	0.03147	0.0052943	0.038494	0.00912	0.00912	0.00912
28	0.038213	0.0064979	0.03734	0.47205	0.47621	0.41141	0.031531	0.0052395	0.038527	0.009087	0.009087	0.009087
29	0.038279	0.0064483	0.035853	0.4987	0.46774	0.41619	0.031236	0.0052208	0.037799	0.009054	0.009054	0.009054
30	0.03785	0.0064239	0.036495	0.48581	0.47819	0.42164	0.031307	0.0052136	0.037485	0.009021	0.009021	0.009021
31	0.037646	0.0064809	0.035959	0.5162	0.46508	0.42825	0.03099	0.0051874	0.037054	0.008988	0.008988	0.008988
32	0.037966	0.0062562	0.034587	0.50673	0.48182	0.43765	0.030832	0.0051584	0.036765	0.008955	0.008955	0.008955
33	0.037082	0.006234	0.034257	0.51093	0.47871	0.44462	0.030444	0.0051174	0.036151	0.008922	0.008922	0.008922
34	0.037623	0.0063954	0.034615	0.51519	0.49296	0.44836	0.030411	0.0050976	0.036123	0.008889	0.008889	0.008889
35	0.037043	0.0062583	0.034169	0.50363	0.50788	0.45365	0.030487	0.0050878	0.035722	0.008856	0.008856	0.008856
36	0.037869	0.0064241	0.033966	0.5382	0.47428	0.45698	0.030186	0.0050824	0.035521	0.008823	0.008823	0.008823
37	0.036976	0.0061077	0.033267	0.54146	0.48602	0.46831	0.029965	0.0050557	0.035082	0.00879	0.00879	0.00879
38	0.037743	0.0063245	0.034574	0.52173	0.50228	0.46527	0.030039	0.0050925	0.035372	0.008757	0.008757	0.008757
39	0.037262	0.0062845	0.033291	0.53895	0.49573	0.47323	0.029659	0.0050578	0.034644	0.008724	0.008724	0.008724
40	0.03786	0.0062558	0.033619	0.55383	0.4895	0.47952	0.029554	0.0050464	0.034417	0.008691	0.008691	0.008691
41	0.036584	0.006293	0.031204	0.55988	0.49824	0.48633	0.029469	0.0050193	0.034207	0.008658	0.008658	0.008658
42	0.03751	0.0061548	0.031387	0.54957	0.50567	0.48879	0.029356	0.0049962	0.034091	0.008625	0.008625	0.008625
43	0.037157	0.0061969	0.032006	0.55229	0.50634	0.49262	0.029198	0.0049827	0.03393	0.008592	0.008592	0.008592
44	0.036951	0.006219	0.031675	0.54448	0.51921	0.49826	0.029146	0.0049833	0.033646	0.008559	0.008559	0.008559
45	0.037592	0.0061573	0.030873	0.53821	0.52391	0.50604	0.029122	0.0049744	0.033393	0.008526	0.008526	0.008526
46	0.037039	0.006128	0.031475	0.51652	0.54976	0.50962	0.029116	0.0049747	0.033127	0.008493	0.008493	0.008493
47	0.037102	0.0061364	0.031132	0.53915	0.53564	0.51587	0.029087	0.0049568	0.032855	0.00846	0.00846	0.00846
48	0.03721	0.0060889	0.031311	0.57776	0.50255	0.51812	0.029054	0.0049428	0.032628	0.008427	0.008427	0.008427
49	0.037279	0.0062844	0.030842	0.54805	0.53028	0.52164	0.02902	0.004936	0.032423	0.008394	0.008394	0.008394
50	0.037309	0.0061513	0.030004	0.57156	0.51471	0.52346	0.02893	0.004924	0.032221	0.008361	0.008361	0.008361
51	0.037366	0.0061192	0.029659	0.59012	0.50714	0.52826	0.028819	0.0049103	0.031955	0.008328	0.008328	0.008328
52	0.036409	0.0060824	0.029303	0.59823	0.50561	0.53097	0.028783	0.0049082	0.031782	0.008295	0.008295	0.008295
53	0.037243	0.0059641	0.02901	0.60709	0.50139	0.53409	0.028748	0.0049024	0.031624	0.008262	0.008262	0.008262
54	0.03739	0.0061659	0.028543	0.58881	0.51645	0.53654	0.02873	0.0048979	0.031476	0.008229	0.008229	0.008229
55	0.037521	0.0064222	0.030916	0.59938	0.50949	0.53799	0.028757	0.0048949	0.031369	0.008196	0.008196	0.008196
56	0.03793	0.006069	0.028861	0.59141	0.51929	0.53985	0.028737	0.0048961	0.031265	0.008163	0.008163	0.008163
57	0.038316	0.0060404	0.028559	0.59198	0.52105	0.5391	0.028775	0.0049046	0.031173	0.00813	0.00813	0.00813
58	0.037015	0.0060512	0.028198	0.59882	0.52054	0.54179	0.02872	0.0049	0.031014	0.008097	0.008097	0.008097
59	0.036518	0.0059269	0.02638	0.60434	0.51931	0.54411	0.028708	0.0048943	0.03087	0.008064	0.008064	0.008064
60	0.037127	0.005942	0.027328	0.58958	0.53221	0.54651	0.028683	0.0048919	0.030745	0.008031	0.008031	0.008031
61	0.036782	0.0060981	0.027115	0.58702	0.53757	0.5493	0.028665	0.0048864	0.030628	0.007998	0.007998	0.007998
62	0.037446	0.005934	0.027532	0.59542	0.5344	0.55251	0.028651	0.0048821	0.03051	0.007965	0.007965	0.007965
63	0.036741	0.006084	0.026541	0.60286	0.53313	0.55522	0.028644	0.0048791	0.030387	0.007932	0.007932	0.007932
64	0.037895	0.0060037	0.026173	0.59372	0.54218	0.55723	0.02862	0.004875	0.030274	0.007899	0.007899	0.007899
65	0.036397	0.0059779	0.025067	0.59978	0.54068	0.55957	0.02861	0.0048706	0.030151	0.007866	0.007866	0.007866
66	0.036943	0.0059352	0.025274	0.5936	0.54924	0.56128	0.028607	0.0048627	0.03006	0.007833	0.007833	0.007833
67	0.036864	0.0060607	0.026106	0.59609	0.55123	0.5631	0.028577	0.0048563	0.029967	0.0078	0.0078	0.0078
68	0.036806	0.0060632	0.025265	0.59599	0.54662	0.56369	0.028557	0.0048439	0.030039	0.007767	0.007767	0.007767
69	0.035943	0.005995	0.023977	0.64187	0.50999	0.56281	0.028552	0.0048367	0.030201	0.007734	0.007734	0.007734
70	0.037624	0.006067	0.02443	0.60704	0.53729	0.56377	0.028564	0.0048339	0.030212	0.007701	0.007701	0.007701
71	0.037347	0.0060105	0.023918	0.62459	0.52734	0.56486	0.028546	0.0048323	0.030173	0.007668	0.007668	0.007668
72	0.037536	0.0059854	0.02555	0.62884	0.5257	0.56597	0.028534	0.0048299	0.030089	0.007635	0.007635	0.007635
73	0.037495	0.0059211	0.023634	0.63255	0.52521	0.56652	0.02853	0.0048285	0.029991	0.007602	0.007602	0.007602
74	0.036861	0.0058855	0.022963	0.64019	0.52314	0.56846	0.028506	0.0048259	0.029881	0.007569	0.007569	0.007569
75	0.036702	0.0059211	0.02148	0.6389	0.52585	0.57066	0.02848	0.0048221	0.029768	0.007536	0.007536	0.007536
76	0.037392	0.0058665	0.022541	0.64866	0.52302	0.57382	0.028458	0.00482	0.029653	0.007503	0.007503	0.007503
77	0.036359	0.0058339	0.021498	0.60926	0.54288	0.57586	0.028442	0.0048198	0.029531	0.00747	0.00747	0.00747
78	0.036756	0.0058753	0.021447	0.61025	0.54531	0.57833	0.028438	0.0048167	0.029409	0.007437	0.007437	0.007437
79	0.036787	0.0059092	0.023243	0.60265	0.55305	0.58037	0.02844	0.0048143	0.029304	0.007404	0.007404	0.007404
80	0.0363	0.0058339	0.021371	0.64035	0.53142	0.58198	0.028433	0.0048102	0.029212	0.007371	0.007371	0.007371
81	0.037376	0.005904	0.021066	0.65159	0.52715	0.58354	0.028432	0.004807	0.029115	0.007338	0.007338	0.007338
82	0.037138	0.0058994	0.021121	0.63314	0.54178	0.5851	0.028431	0.0048034	0.029008	0.007305	0.007305	0.007305
83	0.036897	0.0057945	0.021263	0.66503	0.52409	0.58728	0.028431	0.004799	0.028904	0.007272	0.007272	0.007272
84	0.036644	0.005928	0.021575	0.58447	0.5773	0.58931	0.028428	0.0047951	0.028798	0.007239	0.007239	0.007239
85	0.03704	0.0058462	0.020958	0.59575	0.57339	0.59121	0.028428	0.0047926	0.028697	0.007206	0.007206	0.007206
86	0.035646	0.0058626	0.02046	0.60736	0.56982	0.59352	0.028415	0.0047898	0.028604	0.007173	0.007173	0.007173
87	0.037549	0.0058996	0.019869	0.61618	0.56319	0.59517	0.028425	0.0047854	0.028504	0.00714	0.00714	0.00714
88	0.036677	0.0057964	0.019747	0.61855	0.56254	0.59655	0.028426	0.0047819	0.028414	0.007107	0.007107	0.007107
89	0.036244	0.0058689	0.020436	0.62222	0.56277	0.59741	0.028423	0.0047795	0.028335	0.007074	0.007074	0.007074
90	0.037961	0.0058994	0.019634	0.64652	0.5506	0.59921	0.028421	0.0047773	0.028231	0.007041	0.007041	0.007041
91	0.037074	0.0058347	0.019562	0.6572	0.54679	0.60127	0.028421	0.0047743	0.028141	0.007008	0.007008	0.007008
92	0.036307	0.0057348	0.018206	0.65867	0.54645	0.60317	0.028416	0.0047709	0.028042	0.006975	0.006975	0.006975
93	0.036555	0.0057531	0.018788	0.61681	0.57792	0.60502	0.028414	0.0047675	0.027948	0.006942	0.006942	0.006942
94	0.03645	0.0057207	0.018298	0.61284	0.58235	0.60566	0.028427	0.004764	0.027856	0.006909	0.006909	0.006909
95	0.036096	0.0057211	0.018819	0.62621	0.57879	0.60859	0.028437	0.0047604	0.027759	0.006876	0.006876	0.006876
96	0.036693	0.0058026	0.018554	0.6294	0.57676	0.61018	0.028449	0.0047567	0.027678	0.006843	0.006843	0.006843
97	0.036253	0.0057707	0.017672	0.62926	0.5784	0.61124	0.028459	0.0047544	0.027601	0.00681	0.00681	0.00681
98	0.036344	0.0057576	0.017699	0.60358	0.60145	0.61234	0.028465	0.0047521	0.027527	0.006777	0.006777	0.006777
99	0.036759	0.0056555	0.017736	0.60962	0.59709	0.61314	0.028477	0.004748	0.027446	0.006744	0.006744	0.006744
100	0.035982	0.0056585	0.017054	0.63702	0.57952	0.61485	0.028483	0.0047468	0.027359	0.006711	0.006711	0.006711
101	0.03549	0.0058122	0.017338	0.67306	0.56226	0.61639	0.028485	0.0047435	0.027277	0.006678	0.006678	0.006678
102	0.036744	0.005719	0.017869	0.68959	0.55038	0.61235	0.028481	0.0047478	0.02729	0.006645	0.006645	0.006645
103	0.036743	0.0057784	0.016984	0.66865	0.56245	0.61222	0.028494	0.0047507	0.027258	0.006612	0.006612	0.006612
104	0.037794	0.005756	0.01648	0.65512	0.56867	0.61268	0.0285	0.0047519	0.027195	0.006579	0.006579	0.006579
105	0.036244	0.0055912	0.015755	0.63452	0.58234	0.61442	0.02851	0.0047503	0.027116	0.006546	0.006546	0.006546
106	0.036254	0.0055561	0.016489	0.63881	0.58215	0.61608	0.028497	0.0047457	0.027007	0.006513	0.006513	0.006513
107	0.0358	0.0055851	0.016152	0.63404	0.58767	0.61741	0.028476	0.0047422	0.026902	0.00648	0.00648	0.00648
108	0.035685	0.0057022	0.015603	0.63391	0.59052	0.61912	0.028463	0.0047388	0.026789	0.006447	0.006447	0.006447
109	0.036321	0.0056798	0.016319	0.63674	0.59267	0.62096	0.028449	0.0047352	0.026683	0.006414	0.006414	0.006414
110	0.036063	0.0057431	0.017197	0.63234	0.59907	0.62282	0.028443	0.0047315	0.026585	0.006381	0.006381	0.006381
111	0.035651	0.0055634	0.015742	0.64222	0.59475	0.62406	0.028432	0.004727	0.026476	0.006348	0.006348	0.006348
112	0.036034	0.0055467	0.01536	0.64523	0.59321	0.62533	0.028422	0.0047218	0.026375	0.006315	0.006315	0.006315
113	0.03679	0.0057315	0.016308	0.63125	0.6024	0.62735	0.028407	0.0047171	0.026284	0.006282	0.006282	0.006282
114	0.035979	0.0056221	0.016286	0.62808	0.60258	0.62888	0.028409	0.0047158	0.026224	0.006249	0.006249	0.006249
115	0.034941	0.0056128	0.01469	0.62031	0.60314	0.62973	0.028413	0.0047127	0.026138	0.006216	0.006216	0.006216
116	0.036248	0.0056264	0.01673	0.63905	0.59461	0.6312	0.028413	0.0047088	0.026052	0.006183	0.006183	0.006183
117	0.035958	0.0056793	0.01621	0.64467	0.59277	0.63266	0.028406	0.0047053	0.025949	0.00615	0.00615	0.00615
118	0.035973	0.0057333	0.016754	0.65014	0.58977	0.63297	0.028409	0.004703	0.025865	0.006117	0.006117	0.006117
119	0.035037	0.0055933	0.015373	0.64879	0.592	0.63451	0.028402	0.0046983	0.025793	0.006084	0.006084	0.006084
120	0.035213	0.0055704	0.015465	0.65049	0.59557	0.63614	0.0284	0.0046927	0.025707	0.006051	0.006051	0.006051
121	0.035141	0.0055703	0.014516	0.64871	0.6011	0.63755	0.028394	0.0046889	0.025628	0.006018	0.006018	0.006018
122	0.035523	0.0055698	0.015197	0.66543	0.59639	0.63963	0.028388	0.0046849	0.025549	0.005985	0.005985	0.005985
123	0.035549	0.0054566	0.014834	0.66998	0.59567	0.64133	0.028384	0.00468	0.025461	0.005952	0.005952	0.005952
124	0.034701	0.0055116	0.013958	0.65652	0.6029	0.64287	0.028375	0.0046755	0.025377	0.005919	0.005919	0.005919
125	0.035705	0.0054037	0.013474	0.66367	0.59944	0.64403	0.028369	0.0046701	0.0253	0.005886	0.005886	0.005886
126	0.03519	0.0054809	0.014028	0.66942	0.59821	0.64643	0.028354	0.0046654	0.02522	0.005853	0.005853	0.005853
127	0.03523	0.0055148	0.014365	0.65392	0.6122	0.64718	0.028331	0.0046601	0.025129	0.00582	0.00582	0.00582
128	0.035927	0.0054816	0.01421	0.66344	0.60996	0.64945	0.02832	0.0046542	0.02504	0.005787	0.005787	0.005787
129	0.035755	0.0053954	0.013721	0.68399	0.59775	0.65132	0.028307	0.0046495	0.02496	0.005754	0.005754	0.005754
130	0.035248	0.0055483	0.014646	0.68199	0.60101	0.65263	0.028293	0.0046445	0.024891	0.005721	0.005721	0.005721
131	0.034674	0.0057382	0.015481	0.6956	0.59443	0.65332	0.028283	0.0046433	0.024845	0.005688	0.005688	0.005688
132	0.035583	0.0055306	0.014048	0.69242	0.59885	0.65418	0.028267	0.0046378	0.024773	0.005655	0.005655	0.005655
133	0.03447	0.0053543	0.012563	0.6979	0.59661	0.65592	0.028243	0.0046314	0.024695	0.005622	0.005622	0.005622
134	0.034772	0.0055454	0.013168	0.7065	0.59346	0.65736	0.028232	0.0046263	0.024615	0.005589	0.005589	0.005589
135	0.034603	0.0055111	0.014289	0.70736	0.59337	0.65877	0.028224	0.0046205	0.024542	0.005556	0.005556	0.005556
136	0.035419	0.0053468	0.013556	0.69686	0.60368	0.66015	0.028225	0.0046168	0.024456	0.005523	0.005523	0.005523
137	0.03502	0.0054144	0.013127	0.69898	0.60535	0.66179	0.028208	0.0046114	0.024389	0.00549	0.00549	0.00549
138	0.034208	0.0054764	0.012993	0.69605	0.60671	0.66258	0.028194	0.0046087	0.024322	0.005457	0.005457	0.005457
139	0.035526	0.0054722	0.014533	0.69372	0.6117	0.66392	0.028183	0.0046051	0.024258	0.005424	0.005424	0.005424
140	0.034751	0.0054232	0.013771	0.70201	0.60771	0.66517	0.028158	0.0046006	0.024183	0.005391	0.005391	0.005391
141	0.034592	0.0055188	0.014784	0.71124	0.60303	0.66622	0.028155	0.0045987	0.024125	0.005358	0.005358	0.005358
142	0.034439	0.0053358	0.012244	0.71326	0.60307	0.66715	0.028142	0.0045936	0.024068	0.005325	0.005325	0.005325
143	0.034519	0.0054609	0.013701	0.69719	0.61559	0.66725	0.028144	0.0045905	0.024001	0.005292	0.005292	0.005292
144	0.034093	0.0052752	0.012073	0.7047	0.61187	0.66708	0.028162	0.0045896	0.023943	0.005259	0.005259	0.005259
145	0.035266	0.0054862	0.013111	0.70306	0.61559	0.66821	0.028145	0.0045846	0.023878	0.005226	0.005226	0.005226
146	0.034361	0.0053326	0.012832	0.70904	0.61552	0.66977	0.028131	0.0045799	0.023815	0.005193	0.005193	0.005193
147	0.034498	0.0052931	0.011269	0.70691	0.61952	0.67162	0.02811	0.0045747	0.023759	0.00516	0.00516	0.00516
148	0.033847	0.0053065	0.01248	0.71797	0.6144	0.67283	0.028091	0.00457	0.023713	0.005127	0.005127	0.005127
149	0.03524	0.0053743	0.012476	0.7189	0.6152	0.67408	0.028061	0.0045652	0.023666	0.005094	0.005094	0.005094
150	0.033778	0.0052881	0.011947	0.72105	0.61298	0.67529	0.028038	0.004561	0.02361	0.005061	0.005061	0.005061
151	0.033699	0.0052539	0.012315	0.72572	0.61159	0.67603	0.028021	0.0045561	0.023562	0.005028	0.005028	0.005028
152	0.034152	0.0053067	0.011515	0.72609	0.61062	0.67687	0.028002	0.0045514	0.02352	0.004995	0.004995	0.004995
153	0.034455	0.0053133	0.012761	0.69401	0.63387	0.67824	0.02799	0.0045462	0.023487	0.004962	0.004962	0.004962
154	0.033946	0.005223	0.012335	0.69898	0.63348	0.67998	0.02798	0.0045407	0.023438	0.004929	0.004929	0.004929
155	0.033999	0.0054119	0.012382	0.70828	0.63006	0.68095	0.027958	0.0045363	0.023396	0.004896	0.004896	0.004896
156	0.033971	0.0052888	0.011751	0.71235	0.62884	0.6823	0.02793	0.0045323	0.023345	0.004863	0.004863	0.004863
157	0.033794	0.005219	0.011698	0.70049	0.63811	0.68379	0.02791	0.0045274	0.023305	0.00483	0.00483	0.00483
158	0.033379	0.0052561	0.011055	0.70639	0.63558	0.68509	0.027893	0.0045241	0.02326	0.004797	0.004797	0.004797
159	0.033431	0.005227	0.011476	0.73066	0.62109	0.68622	0.027878	0.0045201	0.023209	0.004764	0.004764	0.004764
160	0.033667	0.0053156	0.01199	0.73551	0.61818	0.68664	0.027857	0.0045161	0.02315	0.004731	0.004731	0.004731
161	0.03391	0.0052342	0.011581	0.7419	0.61654	0.68799	0.027828	0.0045129	0.023108	0.004698	0.004698	0.004698
162	0.033876	0.0053357	0.010929	0.68877	0.65218	0.68867	0.027814	0.0045092	0.023073	0.004665	0.004665	0.004665
163	0.033007	0.0053304	0.011901	0.73584	0.6209	0.68957	0.027797	0.0045048	0.023032	0.004632	0.004632	0.004632
164	0.033509	0.0052036	0.011874	0.69565	0.64891	0.69052	0.027768	0.004501	0.022978	0.004599	0.004599	0.004599
165	0.034546	0.0052651	0.011118	0.73635	0.62475	0.69231	0.02775	0.0044983	0.022931	0.004566	0.004566	0.004566
166	0.034232	0.0052859	0.012384	0.73672	0.6247	0.69273	0.027739	0.0044959	0.022909	0.004533	0.004533	0.004533
167	0.033241	0.005191	0.010665	0.7306	0.62956	0.69334	0.02772	0.0044925	0.022894	0.0045	0.0045	0.0045
168	0.033642	0.0052372	0.01131	0.73164	0.62992	0.6942	0.027698	0.0044896	0.022884	0.004467	0.004467	0.004467
169	0.034096	0.0052058	0.011467	0.75747	0.61412	0.6942	0.027682	0.0044863	0.022864	0.004434	0.004434	0.004434
170	0.033277	0.005228	0.011228	0.71925	0.63922	0.69476	0.027671	0.0044829	0.022844	0.004401	0.004401	0.004401
171	0.03308	0.0051275	0.010942	0.70066	0.65373	0.6955	0.027658	0.0044792	0.022836	0.004368	0.004368	0.004368
172	0.033221	0.0052582	0.011613	0.72654	0.63643	0.69618	0.027641	0.0044764	0.022815	0.004335	0.004335	0.004335
173	0.032756	0.0051525	0.011169	0.73173	0.63405	0.69679	0.027626	0.0044731	0.022789	0.004302	0.004302	0.004302
174	0.033233	0.0051457	0.011678	0.74173	0.63078	0.69749	0.027614	0.0044699	0.02277	0.004269	0.004269	0.004269
175	0.033075	0.0052683	0.011285	0.74164	0.63083	0.69799	0.027578	0.0044656	0.022752	0.004236	0.004236	0.004236
176	0.033126	0.0051646	0.0099718	0.76235	0.62173	0.69917	0.027561	0.0044613	0.022739	0.004203	0.004203	0.004203
177	0.033933	0.0052985	0.012361	0.76654	0.61943	0.69965	0.027549	0.0044582	0.022715	0.00417	0.00417	0.00417
178	0.033686	0.0052237	0.011391	0.77897	0.61194	0.69915	0.027529	0.0044584	0.022696	0.004137	0.004137	0.004137
179	0.032297	0.0051209	0.0102	0.77586	0.61455	0.69931	0.027509	0.0044559	0.022674	0.004104	0.004104	0.004104
180	0.033132	0.0051031	0.011837	0.77951	0.61378	0.69999	0.027485	0.0044527	0.022652	0.004071	0.004071	0.004071
181	0.032818	0.0052412	0.010822	0.72188	0.64627	0.69989	0.027496	0.0044589	0.022725	0.004038	0.004038	0.004038
182	0.032884	0.005089	0.010725	0.73336	0.63929	0.69918	0.027494	0.0044634	0.022799	0.004005	0.004005	0.004005
183	0.032976	0.0052932	0.01117	0.74545	0.63244	0.69873	0.027477	0.0044654	0.022845	0.003972	0.003972	0.003972
184	0.032031	0.005124	0.0098553	0.74952	0.62958	0.69923	0.027472	0.0044647	0.022881	0.003939	0.003939	0.003939
185	0.033381	0.0053236	0.010878	0.7563	0.62561	0.69998	0.027457	0.004463	0.022899	0.003906	0.003906	0.003906
186	0.032832	0.0051093	0.010185	0.75923	0.62542	0.70107	0.027443	0.0044585	0.022875	0.003873	0.003873	0.003873
187	0.032788	0.0050007	0.0094582	0.7274	0.64686	0.70173	0.027415	0.0044543	0.022848	0.00384	0.00384	0.00384
188	0.032596	0.0050583	0.010225	0.72418	0.65103	0.70328	0.027386	0.0044499	0.022815	0.003807	0.003807	0.003807
189	0.031952	0.0050388	0.0093316	0.72797	0.64782	0.70416	0.027348	0.0044469	0.022782	0.003774	0.003774	0.003774
190	0.033154	0.0052299	0.010851	0.73236	0.64609	0.70461	0.027329	0.0044442	0.022752	0.003741	0.003741	0.003741
191	0.031673	0.0050805	0.0096828	0.72321	0.65354	0.70512	0.027303	0.00444	0.022727	0.003708	0.003708	0.003708
192	0.032231	0.005002	0.0097355	0.7275	0.6518	0.70631	0.027288	0.0044354	0.022706	0.003675	0.003675	0.003675
193	0.031918	0.00499	0.0095374	0.74529	0.6413	0.70652	0.027269	0.0044312	0.022685	0.003642	0.003642	0.003642
194	0.031767	0.005133	0.010317	0.74823	0.64164	0.70733	0.027241	0.0044272	0.022662	0.003609	0.003609	0.003609
195	0.032213	0.0050548	0.0094527	0.74482	0.645	0.70781	0.027226	0.0044233	0.022646	0.003576	0.003576	0.003576
196	0.032328	0.0050599	0.0093934	0.74793	0.64504	0.70865	0.027215	0.0044189	0.022629	0.003543	0.003543	0.003543
197	0.03197	0.0049281	0.0097621	0.73589	0.65427	0.70995	0.027198	0.0044144	0.022605	0.00351	0.00351	0.00351
198	0.031432	0.0051344	0.0098482	0.73875	0.6553	0.71123	0.027184	0.0044114	0.022586	0.003477	0.003477	0.003477
199	0.031463	0.0050685	0.0090917	0.73435	0.65711	0.7112	0.027161	0.0044076	0.022572	0.003444	0.003444	0.003444
200	0.031435	0.0048506	0.0092099	0.74219	0.65301	0.71192	0.027142	0.0044047	0.022565	0.003411	0.003411	0.003411
201	0.031487	0.0049936	0.0087529	0.74368	0.6526	0.71227	0.027115	0.0044012	0.022567	0.003378	0.003378	0.003378
202	0.030927	0.0049806	0.0087092	0.74344	0.65475	0.71291	0.027087	0.0043984	0.022574	0.003345	0.003345	0.003345
203	0.031625	0.0048821	0.0095492	0.73906	0.65706	0.71296	0.02706	0.0043948	0.022587	0.003312	0.003312	0.003312
204	0.031948	0.0051887	0.010956	0.74835	0.65119	0.71254	0.027048	0.0043938	0.022585	0.003279	0.003279	0.003279
205	0.03209	0.0050337	0.0095455	0.73309	0.66254	0.71314	0.027034	0.0043909	0.022571	0.003246	0.003246	0.003246
206	0.030796	0.0049711	0.0091443	0.73095	0.66462	0.71363	0.027017	0.0043886	0.022561	0.003213	0.003213	0.003213
207	0.031384	0.0050344	0.0098097	0.73443	0.66225	0.71456	0.027018	0.0043908	0.022556	0.00318	0.00318	0.00318
208	0.031764	0.0049938	0.0094117	0.73251	0.66366	0.71405	0.027002	0.0043891	0.022584	0.003147	0.003147	0.003147
209	0.031958	0.0049944	0.0096492	0.73685	0.6614	0.71481	0.026974	0.0043867	0.022586	0.003114	0.003114	0.003114
210	0.03074	0.0049592	0.0085881	0.73921	0.6609	0.71544	0.02695	0.0043829	0.022599	0.003081	0.003081	0.003081
211	0.031733	0.0050538	0.0098162	0.74853	0.65683	0.71613	0.026932	0.0043795	0.022597	0.003048	0.003048	0.003048
212	0.030651	0.0049265	0.0094875	0.75269	0.65612	0.71762	0.026916	0.0043756	0.022609	0.003015	0.003015	0.003015
213	0.030744	0.0048544	0.0085667	0.75815	0.65512	0.71842	0.026901	0.0043719	0.022619	0.002982	0.002982	0.002982
214	0.030748	0.0048297	0.0093113	0.75819	0.65535	0.71883	0.026878	0.0043686	0.0226	0.002949	0.002949	0.002949
215	0.03076	0.0048971	0.008958	0.76072	0.65586	0.71919	0.026871	0.0043667	0.022598	0.002916	0.002916	0.002916
216	0.030781	0.0048055	0.0084942	0.76143	0.65681	0.72002	0.026853	0.0043633	0.022599	0.002883	0.002883	0.002883
217	0.030561	0.0047594	0.0084543	0.7598	0.65737	0.72158	0.026834	0.0043606	0.022596	0.00285	0.00285	0.00285
218	0.03127	0.0048563	0.0091513	0.75965	0.65889	0.72236	0.026818	0.0043566	0.022608	0.002817	0.002817	0.002817
219	0.031142	0.0048559	0.0085917	0.76782	0.6544	0.72262	0.026805	0.0043548	0.022628	0.002784	0.002784	0.002784
220	0.030929	0.0049272	0.0082864	0.74603	0.67032	0.72336	0.026786	0.0043509	0.022663	0.002751	0.002751	0.002751
221	0.029823	0.0048185	0.0079848	0.75129	0.66777	0.72387	0.026767	0.0043467	0.022694	0.002718	0.002718	0.002718
222	0.030454	0.0047703	0.0083078	0.77213	0.65587	0.72476	0.026747	0.0043438	0.022735	0.002685	0.002685	0.002685
223	0.029775	0.0047926	0.008174	0.7554	0.66785	0.72497	0.026718	0.0043412	0.022765	0.002652	0.002652	0.002652
224	0.030291	0.0047671	0.0080675	0.75498	0.67014	0.72589	0.026693	0.0043385	0.022794	0.002619	0.002619	0.002619
225	0.029594	0.0048106	0.008666	0.73448	0.68723	0.72717	0.026672	0.0043357	0.02282	0.002586	0.002586	0.002586
226	0.029866	0.0047091	0.0079563	0.75944	0.66889	0.72766	0.026662	0.0043328	0.022844	0.002553	0.002553	0.002553
227	0.029767	0.0048403	0.0088051	0.77425	0.66027	0.72845	0.026656	0.0043306	0.022867	0.00252	0.00252	0.00252
228	0.030529	0.0047699	0.0078964	0.77912	0.65778	0.72875	0.026648	0.0043288	0.022884	0.002487	0.002487	0.002487
229	0.030107	0.0046902	0.0079081	0.77692	0.65941	0.72945	0.026634	0.004327	0.022878	0.002454	0.002454	0.002454
230	0.030441	0.0047939	0.0083158	0.73424	0.69053	0.72968	0.026622	0.0043235	0.02289	0.002421	0.002421	0.002421
231	0.029454	0.0046619	0.0075962	0.73807	0.68913	0.7306	0.026608	0.0043205	0.022899	0.002388	0.002388	0.002388
232	0.029887	0.0048014	0.0083447	0.74807	0.68392	0.73053	0.0266	0.0043188	0.022924	0.002355	0.002355	0.002355
233	0.028812	0.0046775	0.0072573	0.75921	0.67653	0.73062	0.026585	0.0043163	0.022938	0.002322	0.002322	0.002322
234	0.029219	0.0047242	0.007406	0.77261	0.66853	0.73092	0.026579	0.0043143	0.022954	0.002289	0.002289	0.002289
235	0.03023	0.0047985	0.0075532	0.77418	0.66998	0.73167	0.026574	0.0043125	0.022975	0.002256	0.002256	0.002256
236	0.029431	0.0047108	0.007314	0.77598	0.6703	0.73207	0.026562	0.0043113	0.022999	0.002223	0.002223	0.002223
237	0.029453	0.004608	0.0078084	0.76189	0.68167	0.73263	0.026561	0.0043103	0.023027	0.00219	0.00219	0.00219
238	0.029323	0.004651	0.0077204	0.75893	0.6864	0.73283	0.02656	0.0043081	0.023041	0.002157	0.002157	0.002157
239	0.028681	0.0046116	0.0072805	0.7607	0.68579	0.73329	0.026539	0.0043067	0.023056	0.002124	0.002124	0.002124
240	0.029269	0.0047676	0.0083083	0.76379	0.68592	0.73397	0.026535	0.0043053	0.023055	0.002091	0.002091	0.002091
241	0.029175	0.0047991	0.0081035	0.76572	0.68618	0.7342	0.026526	0.0043041	0.023055	0.002058	0.002058	0.002058
242	0.028733	0.0045945	0.0076264	0.76548	0.68704	0.73443	0.026526	0.0043037	0.023058	0.002025	0.002025	0.002025
243	0.029006	0.0046899	0.0070669	0.7667	0.68709	0.73472	0.026519	0.0043018	0.023045	0.001992	0.001992	0.001992
244	0.029397	0.004644	0.0076464	0.78126	0.67561	0.73471	0.026509	0.0043018	0.023036	0.001959	0.001959	0.001959
245	0.028493	0.0045769	0.0074209	0.77571	0.68035	0.73508	0.026495	0.0043004	0.023037	0.001926	0.001926	0.001926
246	0.028933	0.0046022	0.007293	0.76916	0.68433	0.73529	0.026481	0.0043008	0.023025	0.001893	0.001893	0.001893
247	0.02868	0.0046805	0.0070183	0.7756	0.68	0.73608	0.026472	0.004299	0.023016	0.00186	0.00186	0.00186
248	0.028474	0.0045477	0.0072206	0.77286	0.68134	0.73653	0.026467	0.0042993	0.022999	0.001827	0.001827	0.001827
249	0.028389	0.0045922	0.0066481	0.77551	0.68151	0.73678	0.026449	0.0042991	0.022992	0.001794	0.001794	0.001794
250	0.027515	0.0044239	0.0064268	0.78672	0.67418	0.73714	0.026444	0.0042991	0.022988	0.001761	0.001761	0.001761
251	0.028451	0.0046499	0.0068239	0.78315	0.67787	0.73745	0.026431	0.0042991	0.022986	0.001728	0.001728	0.001728
252	0.028235	0.0045778	0.007279	0.78246	0.67807	0.73722	0.026417	0.0042994	0.022968	0.001695	0.001695	0.001695
253	0.028551	0.0045589	0.0071279	0.78334	0.6784	0.73757	0.026413	0.0042997	0.02295	0.001662	0.001662	0.001662
254	0.028165	0.0045469	0.006507	0.78011	0.681	0.73781	0.026408	0.0043006	0.02295	0.001629	0.001629	0.001629
255	0.028296	0.0045184	0.0065001	0.78143	0.68026	0.738	0.026403	0.0043024	0.022945	0.001596	0.001596	0.001596
256	0.027889	0.0045559	0.0064258	0.78126	0.6806	0.73849	0.026385	0.0043032	0.022935	0.001563	0.001563	0.001563
257	0.027822	0.0045803	0.0068011	0.77854	0.68289	0.73903	0.026379	0.0043039	0.022908	0.00153	0.00153	0.00153
258	0.027848	0.0044643	0.0066492	0.77309	0.68716	0.73986	0.026368	0.0043045	0.022886	0.001497	0.001497	0.001497
259	0.027676	0.0044216	0.006294	0.77558	0.68488	0.74036	0.026364	0.0043069	0.022843	0.001464	0.001464	0.001464
260	0.027277	0.0044189	0.0063615	0.77984	0.68225	0.74103	0.026358	0.0043076	0.022825	0.001431	0.001431	0.001431
261	0.027057	0.0043319	0.0061398	0.77767	0.68467	0.74139	0.026341	0.0043077	0.022806	0.001398	0.001398	0.001398
262	0.027331	0.0044123	0.0060898	0.78088	0.68257	0.74191	0.026315	0.0043086	0.022787	0.001365	0.001365	0.001365
263	0.028027	0.0044878	0.0072675	0.77863	0.6848	0.74252	0.026303	0.0043092	0.022761	0.001332	0.001332	0.001332
264	0.027305	0.0044579	0.0065749	0.77624	0.68711	0.74277	0.026292	0.0043094	0.022738	0.001299	0.001299	0.001299
265	0.026852	0.0044622	0.0061355	0.77524	0.68782	0.74266	0.026277	0.0043094	0.022712	0.001266	0.001266	0.001266
266	0.026589	0.004402	0.0060083	0.78394	0.68157	0.7432	0.026258	0.0043104	0.02271	0.001233	0.001233	0.001233
267	0.026674	0.0044508	0.0058903	0.78066	0.68398	0.7433	0.026246	0.0043107	0.022715	0.0012	0.0012	0.0012
268	0.02672	0.0043929	0.0064695	0.77941	0.68529	0.743	0.026226	0.0043124	0.022704	0.001167	0.001167	0.001167
269	0.026277	0.0043044	0.0059347	0.78144	0.68482	0.74314	0.026215	0.0043139	0.0227	0.001134	0.001134	0.001134
270	0.026379	0.0043995	0.0057131	0.76572	0.69633	0.74341	0.02621	0.0043152	0.022688	0.001101	0.001101	0.001101
271	0.026621	0.0042781	0.0058736	0.78574	0.6833	0.74379	0.02619	0.0043157	0.022674	0.001068	0.001068	0.001068
272	0.026864	0.0043221	0.0059829	0.77462	0.69063	0.74466	0.026176	0.0043147	0.022663	0.001035	0.001035	0.001035
273	0.025978	0.0042881	0.005655	0.78147	0.68756	0.74463	0.026165	0.0043144	0.02265	0.001002	0.001002	0.001002
274	0.026269	0.0043541	0.0059487	0.78671	0.685	0.74505	0.026162	0.0043133	0.022641	0.000969	0.000969	0.000969
275	0.025889	0.0043088	0.0058022	0.7849	0.68665	0.74528	0.02616	0.0043138	0.022632	0.000936	0.000936	0.000936
276	0.02568	0.0043014	0.0054713	0.78895	0.68454	0.74605	0.026151	0.0043149	0.022627	0.000903	0.000903	0.000903
277	0.026064	0.0042112	0.005717	0.78681	0.68686	0.74623	0.026144	0.0043155	0.022623	0.00087	0.00087	0.00087
278	0.025646	0.0043556	0.0060569	0.78888	0.68697	0.74596	0.026128	0.004314	0.022627	0.000837	0.000837	0.000837
279	0.025716	0.0042523	0.0058808	0.79906	0.68254	0.74683	0.026115	0.0043142	0.022635	0.000804	0.000804	0.000804
280	0.025757	0.0042967	0.0054995	0.80305	0.67993	0.74678	0.026096	0.0043137	0.022639	0.000771	0.000771	0.000771
281	0.025269	0.0042389	0.0051837	0.80348	0.67969	0.74687	0.026087	0.0043161	0.022644	0.000738	0.000738	0.000738
282	0.025458	0.0042169	0.0054425	0.80812	0.67775	0.74744	0.02607	0.0043155	0.022639	0.000705	0.000705	0.000705
283	0.025353	0.0042985	0.0053906	0.78955	0.68989	0.74823	0.026063	0.0043159	0.022637	0.000672	0.000672	0.000672
284	0.025117	0.004121	0.0052916	0.78985	0.6899	0.74779	0.026059	0.0043165	0.022651	0.000639	0.000639	0.000639
285	0.024996	0.0041925	0.0053964	0.80249	0.68296	0.74767	0.026065	0.0043162	0.022664	0.000606	0.000606	0.000606
286	0.024998	0.0042946	0.0054694	0.79874	0.68532	0.74812	0.02606	0.0043168	0.022711	0.000573	0.000573	0.000573
287	0.024577	0.0041725	0.0051455	0.79668	0.68698	0.74869	0.026055	0.0043169	0.022745	0.00054	0.00054	0.00054
288	0.024512	0.0041801	0.0052848	0.79618	0.68787	0.74891	0.02605	0.0043184	0.022769	0.000507	0.000507	0.000507
289	0.024461	0.0041652	0.0052425	0.79051	0.69208	0.74891	0.02606	0.0043191	0.022791	0.000474	0.000474	0.000474
290	0.024116	0.0042038	0.0050452	0.80822	0.68076	0.74917	0.026057	0.0043202	0.022803	0.000441	0.000441	0.000441
291	0.024451	0.0041686	0.0051654	0.79058	0.6934	0.74928	0.026054	0.0043194	0.022827	0.000408	0.000408	0.000408
292	0.024279	0.0041715	0.005243	0.7889	0.6939	0.74928	0.026056	0.0043205	0.02286	0.000375	0.000375	0.000375
293	0.023863	0.0041695	0.0050656	0.79032	0.69453	0.7489	0.026044	0.0043216	0.022885	0.000342	0.000342	0.000342
294	0.024089	0.0041505	0.0051362	0.78883	0.69646	0.74888	0.026048	0.0043228	0.02291	0.000309	0.000309	0.000309
295	0.023894	0.0040243	0.005036	0.79863	0.68952	0.74834	0.026055	0.004323	0.022946	0.000276	0.000276	0.000276
296	0.023949	0.0042067	0.0053245	0.80087	0.68852	0.74883	0.026071	0.0043256	0.022981	0.000243	0.000243	0.000243
297	0.023433	0.0041105	0.004864	0.79524	0.69223	0.74888	0.026071	0.0043263	0.023008	0.00021	0.00021	0.00021
298	0.023458	0.0041152	0.0049692	0.79461	0.6923	0.74829	0.026074	0.0043267	0.023036	0.000177	0.000177	0.000177
299	0.02368	0.0040964	0.0048987	0.78841	0.69901	0.74913	0.026072	0.0043278	0.023065	0.000144	0.000144	0.000144
