# Supplementary material for: Improved lightweight YOLOv5 based on ShuffleNet and its application on traffic signs detection
Source: PLoS One. 2024 Sep 10;19(9):e0310269. doi: 10.1371/journal.pone.0310269 (PMC11386454; doi:10.1371/journal.pone.0310269)
Supplement: S1 File — is the supporting information of Fig 11. Among them, results_for_YOLOv5.csv is the data of YOLOv5 during the training process, and results_for_SCB-YOLOV5.csv is the data of SCB-YOLOv5 during the training process. In the data, the first column is the number of training epoch, and the 2–4 columns are the changes in the value of each loss function during training. The 5–7 columns are the changes of precision, recall, and mAP@0.5. The 8–10 columns are the changes in the value of each loss function during validation process, and the last 3 columns are the change in learning rate. (ZIP) [file pone.0310269.s001.zip › results_for_YOLOv5.csv]

epoch	train/box_loss	train/obj_loss	train/cls_loss	metrics/precision	metrics/recall	metrics/mAP_0.5	val/box_loss	val/obj_loss	val/cls_loss	x/lr0	x/lr1	x/lr2
0	0.10843	0.013512	0.082377	0	0	0	0.091091	0.012448	0.082285	0.0033245	0.0033245	0.070079
1	0.07909	0.013533	0.076601	0.078133	0.055939	0.0097533	0.073194	0.011624	0.080356	0.0066373	0.0066373	0.040059
2	0.067751	0.011368	0.075124	0.19091	0.091139	0.016541	0.071417	0.013483	0.079494	0.0099294	0.0099294	0.010018
3	0.06126	0.010067	0.075188	0.30096	0.1133	0.03495	0.054997	0.0082898	0.078001	0.0099072	0.0099072	0.0099072
4	0.054387	0.0094101	0.072214	0.2677	0.17142	0.057154	0.04974	0.0077594	0.075782	0.0099072	0.0099072	0.0099072
5	0.049514	0.008851	0.070612	0.033116	0.030674	0.011759	0.077926	0.014354	0.07989	0.0098763	0.0098763	0.0098763
6	0.05054	0.0089228	0.068697	0.30514	0.17395	0.077426	0.04803	0.0071086	0.07121	0.0098453	0.0098453	0.0098453
7	0.047457	0.0087199	0.065221	0.33196	0.2112	0.095144	0.045541	0.0069667	0.068554	0.0098144	0.0098144	0.0098144
8	0.045591	0.0080528	0.063134	0.32166	0.28341	0.12085	0.042641	0.0065765	0.066211	0.0097834	0.0097834	0.0097834
9	0.045378	0.0080351	0.061334	0.41717	0.21202	0.10792	0.044086	0.0069433	0.067003	0.0097525	0.0097525	0.0097525
10	0.044678	0.007931	0.061722	0.4203	0.25058	0.13874	0.040644	0.0065466	0.064083	0.0097216	0.0097216	0.0097216
11	0.043247	0.007675	0.05951	0.4739	0.23095	0.14483	0.041615	0.0065244	0.063304	0.0096906	0.0096906	0.0096906
12	0.042018	0.0075296	0.058495	0.4379	0.23972	0.14495	0.03992	0.0061962	0.062316	0.0096597	0.0096597	0.0096597
13	0.042371	0.0073623	0.057489	0.39865	0.30098	0.16681	0.037945	0.0060734	0.06133	0.0096288	0.0096288	0.0096288
14	0.0405	0.0071968	0.055589	0.39476	0.30536	0.18411	0.037672	0.0060081	0.059906	0.0095978	0.0095978	0.0095978
15	0.040963	0.0070764	0.055959	0.5198	0.27627	0.19053	0.038984	0.0059675	0.058826	0.0095669	0.0095669	0.0095669
16	0.04036	0.0070466	0.052626	0.42007	0.33533	0.19276	0.038185	0.0058337	0.057724	0.0095359	0.0095359	0.0095359
17	0.04016	0.0068023	0.05295	0.47411	0.32017	0.21517	0.036737	0.0057634	0.056123	0.009505	0.009505	0.009505
18	0.039205	0.0069398	0.05241	0.41886	0.37051	0.22462	0.036216	0.0056609	0.055261	0.0094741	0.0094741	0.0094741
19	0.039818	0.0068801	0.051725	0.34272	0.41692	0.22785	0.036318	0.0056577	0.054218	0.0094431	0.0094431	0.0094431
20	0.038956	0.0067649	0.050114	0.32874	0.3994	0.22971	0.036294	0.0056669	0.053907	0.0094122	0.0094122	0.0094122
21	0.038795	0.0068041	0.049457	0.39226	0.42093	0.24208	0.037271	0.0055842	0.052285	0.0093813	0.0093813	0.0093813
22	0.039517	0.0065743	0.048832	0.37697	0.44778	0.26002	0.034983	0.0055123	0.052298	0.0093503	0.0093503	0.0093503
23	0.039341	0.0065666	0.048408	0.37416	0.44902	0.25617	0.035799	0.0054725	0.051243	0.0093194	0.0093194	0.0093194
24	0.038574	0.006548	0.04607	0.37492	0.44262	0.26733	0.035553	0.0054595	0.050474	0.0092884	0.0092884	0.0092884
25	0.038861	0.0064355	0.045174	0.43353	0.40799	0.28646	0.035605	0.0054889	0.049486	0.0092575	0.0092575	0.0092575
26	0.03879	0.0064641	0.046384	0.43135	0.40595	0.28393	0.035156	0.0054875	0.049288	0.0092266	0.0092266	0.0092266
27	0.038219	0.0064739	0.045286	0.39385	0.4597	0.28716	0.034794	0.0053696	0.04825	0.0091956	0.0091956	0.0091956
28	0.03805	0.0065784	0.04465	0.43414	0.4184	0.29659	0.035288	0.0054557	0.048168	0.0091647	0.0091647	0.0091647
29	0.038209	0.0064021	0.04416	0.45338	0.42251	0.30772	0.038495	0.0053215	0.047218	0.0091337	0.0091337	0.0091337
30	0.037895	0.0064277	0.04357	0.41359	0.50081	0.32336	0.033865	0.0052716	0.046327	0.0091028	0.0091028	0.0091028
31	0.037998	0.0062906	0.042527	0.45139	0.44498	0.31967	0.03446	0.0053283	0.046419	0.0090719	0.0090719	0.0090719
32	0.037706	0.0065038	0.043737	0.45309	0.45203	0.32143	0.033543	0.0053745	0.046169	0.0090409	0.0090409	0.0090409
33	0.038361	0.0064502	0.042932	0.45899	0.44685	0.3358	0.033265	0.0052581	0.045311	0.00901	0.00901	0.00901
34	0.037695	0.0063537	0.041972	0.53114	0.41061	0.34367	0.033603	0.0052777	0.045322	0.0089791	0.0089791	0.0089791
35	0.03792	0.0063558	0.04244	0.49491	0.44508	0.35103	0.033018	0.0052175	0.044523	0.0089481	0.0089481	0.0089481
36	0.037246	0.006337	0.041491	0.52018	0.43482	0.37378	0.033724	0.0051993	0.043953	0.0089172	0.0089172	0.0089172
37	0.036476	0.0062115	0.040172	0.50286	0.42599	0.34197	0.033719	0.0052626	0.045081	0.0088863	0.0088863	0.0088863
38	0.038586	0.0063955	0.041541	0.46382	0.43464	0.32545	0.033567	0.0056093	0.045115	0.0088553	0.0088553	0.0088553
39	0.037515	0.0062844	0.040684	0.50639	0.44556	0.36173	0.034656	0.0053361	0.044179	0.0088244	0.0088244	0.0088244
40	0.037975	0.0063744	0.039889	0.5254	0.47945	0.38598	0.033368	0.0052484	0.043176	0.0087934	0.0087934	0.0087934
41	0.037104	0.0063351	0.040053	0.48248	0.47341	0.38554	0.032161	0.0051144	0.042786	0.0087625	0.0087625	0.0087625
42	0.037448	0.0062831	0.0394	0.49504	0.48486	0.39471	0.032241	0.0050716	0.042005	0.0087316	0.0087316	0.0087316
43	0.036718	0.0060665	0.038563	0.51865	0.48386	0.40004	0.033948	0.0049752	0.0418	0.0087006	0.0087006	0.0087006
44	0.03678	0.0060749	0.038872	0.51636	0.49476	0.40119	0.032146	0.004971	0.04157	0.0086697	0.0086697	0.0086697
45	0.036	0.0059672	0.038303	0.54636	0.46505	0.40457	0.031842	0.0049911	0.041346	0.0086388	0.0086388	0.0086388
46	0.03698	0.0060082	0.038174	0.53438	0.47935	0.4099	0.032191	0.0050091	0.040709	0.0086078	0.0086078	0.0086078
47	0.036452	0.006164	0.038736	0.56206	0.46629	0.41202	0.030938	0.0049543	0.041043	0.0085769	0.0085769	0.0085769
48	0.036382	0.006047	0.037773	0.55296	0.47856	0.42518	0.033398	0.0049336	0.040275	0.0085459	0.0085459	0.0085459
49	0.035918	0.0060986	0.03704	0.56883	0.46421	0.4182	0.030821	0.0049193	0.040474	0.008515	0.008515	0.008515
50	0.035943	0.0059462	0.037434	0.57131	0.47741	0.43219	0.031161	0.0048986	0.039681	0.0084841	0.0084841	0.0084841
51	0.036074	0.0059493	0.036522	0.56307	0.47523	0.43043	0.030932	0.0049808	0.039534	0.0084531	0.0084531	0.0084531
52	0.036363	0.0059808	0.036976	0.57894	0.47736	0.44262	0.030842	0.0048697	0.038723	0.0084222	0.0084222	0.0084222
53	0.03631	0.0058821	0.036695	0.57101	0.47457	0.44545	0.030574	0.0048789	0.038985	0.0083913	0.0083913	0.0083913
54	0.035288	0.0059151	0.036164	0.60028	0.47964	0.45314	0.030428	0.0048542	0.038629	0.0083603	0.0083603	0.0083603
55	0.036036	0.0059479	0.036277	0.50257	0.50176	0.45004	0.030658	0.0048747	0.03833	0.0083294	0.0083294	0.0083294
56	0.036919	0.0059875	0.036884	0.57577	0.47949	0.44369	0.03192	0.0048942	0.038913	0.0082984	0.0082984	0.0082984
57	0.035283	0.0059103	0.035535	0.54598	0.48825	0.45099	0.030857	0.0048498	0.03836	0.0082675	0.0082675	0.0082675
58	0.034925	0.0059237	0.035717	0.61319	0.48165	0.46247	0.029504	0.0047979	0.037664	0.0082366	0.0082366	0.0082366
59	0.035901	0.0058172	0.035694	0.5811	0.4992	0.46635	0.029704	0.0047635	0.03741	0.0082056	0.0082056	0.0082056
60	0.035043	0.005776	0.035644	0.59384	0.49705	0.4729	0.029638	0.0047746	0.036935	0.0081747	0.0081747	0.0081747
61	0.035673	0.0059817	0.035117	0.57605	0.49795	0.46397	0.030495	0.0048087	0.037324	0.0081437	0.0081437	0.0081437
62	0.035209	0.0059598	0.034665	0.58846	0.49414	0.46605	0.030695	0.0047826	0.037001	0.0081128	0.0081128	0.0081128
63	0.035191	0.0058308	0.034943	0.54205	0.51555	0.47346	0.029717	0.004746	0.036761	0.0080819	0.0080819	0.0080819
64	0.034827	0.0058341	0.033575	0.58663	0.50085	0.47715	0.029562	0.0047626	0.036541	0.0080509	0.0080509	0.0080509
65	0.034933	0.0058713	0.033993	0.58457	0.5126	0.49095	0.029767	0.0046669	0.0363	0.00802	0.00802	0.00802
66	0.034662	0.0056125	0.033666	0.55113	0.52344	0.49656	0.029188	0.0046634	0.03605	0.0079891	0.0079891	0.0079891
67	0.034388	0.0057119	0.033035	0.57268	0.50947	0.49611	0.029185	0.0046678	0.035721	0.0079581	0.0079581	0.0079581
68	0.034116	0.005671	0.034191	0.60491	0.48816	0.50193	0.028645	0.0046495	0.035776	0.0079272	0.0079272	0.0079272
69	0.03488	0.0057351	0.0338	0.62025	0.5129	0.50693	0.028388	0.0046338	0.035448	0.0078963	0.0078963	0.0078963
70	0.035043	0.0057058	0.032482	0.56318	0.52193	0.51083	0.028231	0.004611	0.035237	0.0078653	0.0078653	0.0078653
71	0.035031	0.0057951	0.034402	0.57105	0.49907	0.49543	0.029025	0.0046763	0.035616	0.0078344	0.0078344	0.0078344
72	0.035072	0.0059791	0.033378	0.5694	0.51488	0.50368	0.028621	0.004683	0.035299	0.0078034	0.0078034	0.0078034
73	0.034775	0.0058331	0.034042	0.5677	0.52912	0.50847	0.028376	0.0046538	0.034958	0.0077725	0.0077725	0.0077725
74	0.034696	0.0056378	0.033208	0.63492	0.50477	0.51785	0.028222	0.0046013	0.035017	0.0077416	0.0077416	0.0077416
75	0.034031	0.0057386	0.032493	0.58941	0.52735	0.52155	0.028498	0.0045909	0.034632	0.0077106	0.0077106	0.0077106
76	0.035058	0.0056073	0.032508	0.60286	0.51666	0.52623	0.028193	0.0045773	0.034612	0.0076797	0.0076797	0.0076797
77	0.033861	0.005697	0.032305	0.5851	0.52882	0.52732	0.027918	0.0045754	0.034335	0.0076488	0.0076488	0.0076488
78	0.033885	0.0056317	0.031541	0.59924	0.53261	0.53546	0.027567	0.0045234	0.03397	0.0076178	0.0076178	0.0076178
79	0.033873	0.0056214	0.031183	0.59515	0.52686	0.53542	0.027599	0.0045294	0.033799	0.0075869	0.0075869	0.0075869
80	0.033705	0.0056279	0.032009	0.58841	0.53683	0.53532	0.0278	0.0045317	0.034005	0.0075559	0.0075559	0.0075559
81	0.034354	0.0056315	0.03218	0.65215	0.52449	0.5439	0.027658	0.0045294	0.033715	0.007525	0.007525	0.007525
82	0.034521	0.0058352	0.031932	0.58751	0.52904	0.52866	0.02785	0.0045942	0.033874	0.0074941	0.0074941	0.0074941
83	0.034303	0.0057871	0.031515	0.54825	0.54414	0.53691	0.02777	0.0045675	0.033629	0.0074631	0.0074631	0.0074631
84	0.035051	0.0056465	0.03189	0.56597	0.54337	0.54388	0.027521	0.004544	0.033359	0.0074322	0.0074322	0.0074322
85	0.034034	0.0056205	0.031746	0.63614	0.52744	0.54778	0.027313	0.0045336	0.033222	0.0074013	0.0074013	0.0074013
86	0.033613	0.0056107	0.03059	0.58818	0.53838	0.54655	0.027307	0.0045391	0.032808	0.0073703	0.0073703	0.0073703
87	0.034326	0.0055999	0.031171	0.57284	0.54883	0.53871	0.027188	0.0045392	0.032988	0.0073394	0.0073394	0.0073394
88	0.033868	0.0056003	0.030093	0.60088	0.54584	0.55525	0.027362	0.0044879	0.032693	0.0073084	0.0073084	0.0073084
89	0.034545	0.0055932	0.030048	0.62371	0.55215	0.55963	0.027231	0.0044699	0.032573	0.0072775	0.0072775	0.0072775
90	0.034296	0.0055416	0.030215	0.65754	0.53137	0.55935	0.027279	0.0044805	0.032732	0.0072466	0.0072466	0.0072466
91	0.033492	0.0055972	0.030114	0.65136	0.54106	0.5636	0.027024	0.0044748	0.032443	0.0072156	0.0072156	0.0072156
92	0.034849	0.0056593	0.031022	0.6544	0.54173	0.56586	0.026943	0.0044622	0.032198	0.0071847	0.0071847	0.0071847
93	0.03387	0.0055988	0.02998	0.6045	0.57311	0.56794	0.026849	0.00445	0.031851	0.0071538	0.0071538	0.0071538
94	0.033601	0.0055605	0.029325	0.65026	0.55224	0.57458	0.026797	0.0044292	0.031661	0.0071228	0.0071228	0.0071228
95	0.032926	0.005513	0.029881	0.64707	0.55902	0.57667	0.026768	0.0044298	0.031752	0.0070919	0.0070919	0.0070919
96	0.03351	0.0055999	0.030455	0.6518	0.56057	0.57856	0.026699	0.0044282	0.031707	0.0070609	0.0070609	0.0070609
97	0.03411	0.0055688	0.030613	0.6496	0.55726	0.58066	0.026696	0.0044339	0.031697	0.00703	0.00703	0.00703
98	0.033966	0.0055753	0.029757	0.63417	0.55707	0.58079	0.026484	0.0044269	0.031527	0.0069991	0.0069991	0.0069991
99	0.033974	0.0054462	0.029067	0.60898	0.56206	0.5819	0.026477	0.0044399	0.031149	0.0069681	0.0069681	0.0069681
100	0.033513	0.005411	0.027994	0.61146	0.57397	0.5821	0.02667	0.0044286	0.031095	0.0069372	0.0069372	0.0069372
101	0.033297	0.0055161	0.02817	0.60389	0.57404	0.58547	0.026466	0.0044189	0.030841	0.0069063	0.0069063	0.0069063
102	0.033345	0.0055502	0.028904	0.69607	0.54428	0.58636	0.026401	0.0043866	0.030679	0.0068753	0.0068753	0.0068753
103	0.03404	0.0054742	0.028431	0.66647	0.54472	0.58776	0.026334	0.0043783	0.030578	0.0068444	0.0068444	0.0068444
104	0.03334	0.0054738	0.028449	0.66137	0.55369	0.59098	0.026136	0.0043784	0.030513	0.0068134	0.0068134	0.0068134
105	0.033876	0.0054798	0.028322	0.6395	0.56925	0.59306	0.026077	0.0043717	0.030403	0.0067825	0.0067825	0.0067825
106	0.032821	0.0054087	0.027581	0.61538	0.5791	0.59549	0.026101	0.004349	0.03031	0.0067516	0.0067516	0.0067516
107	0.033165	0.0054676	0.02814	0.62769	0.56889	0.59985	0.025941	0.0043487	0.030205	0.0067206	0.0067206	0.0067206
108	0.033042	0.0053995	0.027685	0.63494	0.57132	0.60223	0.025843	0.0043378	0.030107	0.0066897	0.0066897	0.0066897
109	0.033355	0.0056435	0.027508	0.63063	0.57749	0.60458	0.025779	0.0043397	0.02989	0.0066587	0.0066587	0.0066587
110	0.033849	0.0054144	0.027766	0.63536	0.58089	0.60416	0.025763	0.0043309	0.029792	0.0066278	0.0066278	0.0066278
111	0.033228	0.0054818	0.027726	0.61311	0.59444	0.60539	0.025794	0.0043315	0.02973	0.0065969	0.0065969	0.0065969
112	0.032188	0.0053862	0.026918	0.63218	0.5791	0.60717	0.025781	0.0043182	0.029565	0.0065659	0.0065659	0.0065659
113	0.03335	0.00538	0.026875	0.64153	0.58101	0.60839	0.02579	0.0043102	0.029354	0.006535	0.006535	0.006535
114	0.033139	0.0054313	0.02763	0.62147	0.59413	0.61127	0.025719	0.0043002	0.029131	0.0065041	0.0065041	0.0065041
115	0.033393	0.0054975	0.026253	0.61964	0.59979	0.61201	0.02571	0.0042894	0.029008	0.0064731	0.0064731	0.0064731
116	0.033253	0.0054067	0.02648	0.62247	0.59651	0.61577	0.025663	0.0042799	0.028839	0.0064422	0.0064422	0.0064422
117	0.033471	0.0055611	0.027968	0.63588	0.5892	0.61645	0.025639	0.0042742	0.028847	0.0064112	0.0064112	0.0064112
118	0.033275	0.0055301	0.028094	0.63038	0.59303	0.61712	0.025548	0.0042886	0.028837	0.0063803	0.0063803	0.0063803
119	0.033272	0.0055072	0.02769	0.64938	0.58024	0.61728	0.025548	0.0042902	0.028767	0.0063494	0.0063494	0.0063494
120	0.033107	0.0054274	0.026248	0.64339	0.59137	0.62065	0.025474	0.0042787	0.028552	0.0063184	0.0063184	0.0063184
121	0.033398	0.0052986	0.02637	0.6353	0.59679	0.62144	0.025548	0.0042798	0.028465	0.0062875	0.0062875	0.0062875
122	0.033905	0.0054091	0.026902	0.61677	0.61787	0.62315	0.025598	0.0042801	0.028391	0.0062566	0.0062566	0.0062566
123	0.033875	0.0053342	0.02624	0.6804	0.57484	0.62406	0.025576	0.0042803	0.028321	0.0062256	0.0062256	0.0062256
124	0.032645	0.0054429	0.026433	0.65451	0.59272	0.62485	0.025505	0.0042805	0.028172	0.0061947	0.0061947	0.0061947
125	0.033051	0.005352	0.02602	0.68201	0.58156	0.62726	0.025423	0.0042808	0.027981	0.0061637	0.0061637	0.0061637
126	0.032811	0.0054132	0.026052	0.65109	0.59957	0.62881	0.025374	0.0042817	0.027826	0.0061328	0.0061328	0.0061328
127	0.033121	0.0052727	0.024742	0.66108	0.59775	0.63182	0.025308	0.0042727	0.027713	0.0061019	0.0061019	0.0061019
128	0.033491	0.0053794	0.025085	0.69515	0.58077	0.63445	0.025285	0.0042644	0.027608	0.0060709	0.0060709	0.0060709
129	0.032479	0.0053362	0.023983	0.66547	0.59602	0.63624	0.025203	0.0042534	0.027463	0.00604	0.00604	0.00604
130	0.03266	0.0052738	0.024785	0.68589	0.58485	0.63857	0.025121	0.0042441	0.027331	0.0060091	0.0060091	0.0060091
131	0.032816	0.0053119	0.023899	0.68638	0.58727	0.64134	0.025112	0.0042316	0.027198	0.0059781	0.0059781	0.0059781
132	0.03248	0.005308	0.023975	0.64728	0.62192	0.64403	0.025118	0.0042247	0.02704	0.0059472	0.0059472	0.0059472
133	0.03363	0.0052635	0.02469	0.67316	0.60476	0.64539	0.025162	0.0042214	0.026905	0.0059163	0.0059163	0.0059163
134	0.033118	0.005382	0.025069	0.66352	0.61134	0.64667	0.025133	0.0042143	0.026852	0.0058853	0.0058853	0.0058853
135	0.032996	0.0052887	0.023752	0.66	0.61992	0.64819	0.025121	0.0042138	0.026742	0.0058544	0.0058544	0.0058544
136	0.032512	0.0053609	0.023786	0.66302	0.61839	0.64969	0.025141	0.0042149	0.026667	0.0058234	0.0058234	0.0058234
137	0.031974	0.0053553	0.025115	0.65764	0.62161	0.65135	0.0251	0.0042208	0.026634	0.0057925	0.0057925	0.0057925
138	0.032915	0.0053645	0.024579	0.67263	0.61263	0.6531	0.025059	0.0042241	0.026554	0.0057616	0.0057616	0.0057616
139	0.032937	0.0054273	0.024424	0.6864	0.60358	0.65454	0.025041	0.0042225	0.026481	0.0057306	0.0057306	0.0057306
140	0.033384	0.0054616	0.024742	0.69826	0.59672	0.65495	0.025007	0.0042197	0.026425	0.0056997	0.0056997	0.0056997
141	0.032648	0.0053602	0.023413	0.69767	0.60103	0.65715	0.024996	0.0042196	0.026343	0.0056688	0.0056688	0.0056688
142	0.032205	0.0052739	0.023491	0.70504	0.59662	0.65807	0.024986	0.004216	0.026274	0.0056378	0.0056378	0.0056378
143	0.03243	0.0054016	0.023084	0.70213	0.60019	0.65991	0.02497	0.0042081	0.026178	0.0056069	0.0056069	0.0056069
144	0.032459	0.0052797	0.021984	0.70584	0.60184	0.66148	0.024934	0.0042011	0.026102	0.0055759	0.0055759	0.0055759
145	0.032244	0.0052883	0.023011	0.69709	0.60612	0.66328	0.024902	0.0041952	0.026025	0.005545	0.005545	0.005545
146	0.032959	0.0054672	0.024575	0.67783	0.6204	0.66462	0.024893	0.0041937	0.025936	0.0055141	0.0055141	0.0055141
147	0.032899	0.0051611	0.023039	0.68742	0.61665	0.66638	0.02489	0.0041879	0.025846	0.0054831	0.0054831	0.0054831
148	0.03258	0.0051961	0.023	0.68279	0.62184	0.66723	0.02487	0.0041853	0.025764	0.0054522	0.0054522	0.0054522
149	0.032765	0.0052486	0.023462	0.68429	0.62163	0.66909	0.024868	0.0041856	0.025683	0.0054212	0.0054212	0.0054212
150	0.032135	0.0053298	0.023211	0.6878	0.61991	0.67016	0.024839	0.0041817	0.025638	0.0053903	0.0053903	0.0053903
151	0.032587	0.0052777	0.022746	0.68342	0.62618	0.67219	0.024811	0.0041812	0.025552	0.0053594	0.0053594	0.0053594
152	0.032344	0.005214	0.021968	0.70705	0.61088	0.67314	0.024797	0.0041782	0.025482	0.0053284	0.0053284	0.0053284
153	0.03171	0.0053374	0.022166	0.69701	0.62025	0.67414	0.024778	0.0041758	0.025424	0.0052975	0.0052975	0.0052975
154	0.031775	0.0052446	0.021169	0.70681	0.61346	0.67546	0.024762	0.0041753	0.02533	0.0052666	0.0052666	0.0052666
155	0.031783	0.005297	0.022221	0.70851	0.61421	0.67652	0.024738	0.0041761	0.02525	0.0052356	0.0052356	0.0052356
156	0.032293	0.005231	0.020754	0.71296	0.61246	0.67783	0.024726	0.0041738	0.025182	0.0052047	0.0052047	0.0052047
157	0.031673	0.0051465	0.02168	0.71208	0.61429	0.67828	0.024713	0.0041708	0.025106	0.0051737	0.0051737	0.0051737
158	0.032353	0.0051648	0.021846	0.71884	0.60995	0.67941	0.024708	0.0041673	0.025029	0.0051428	0.0051428	0.0051428
159	0.032019	0.005204	0.021988	0.71933	0.60947	0.68026	0.024713	0.004164	0.024935	0.0051119	0.0051119	0.0051119
160	0.03173	0.0051879	0.021533	0.72469	0.6085	0.68139	0.024692	0.0041627	0.02485	0.0050809	0.0050809	0.0050809
161	0.031522	0.0052415	0.021087	0.73388	0.60445	0.68326	0.024658	0.0041608	0.024759	0.00505	0.00505	0.00505
162	0.032067	0.0053181	0.022981	0.72893	0.60641	0.68387	0.024647	0.0041568	0.024678	0.0050191	0.0050191	0.0050191
163	0.031178	0.0052174	0.020582	0.65335	0.66715	0.68429	0.024636	0.0041557	0.024615	0.0049881	0.0049881	0.0049881
164	0.031694	0.0052164	0.020548	0.66146	0.66427	0.68556	0.024645	0.0041526	0.024544	0.0049572	0.0049572	0.0049572
165	0.032153	0.0051983	0.021316	0.67366	0.65729	0.68707	0.024643	0.0041482	0.02447	0.0049263	0.0049263	0.0049263
166	0.031832	0.0051335	0.01987	0.67334	0.65951	0.6878	0.024645	0.0041456	0.024397	0.0048953	0.0048953	0.0048953
167	0.031957	0.0052621	0.020938	0.69755	0.63936	0.68873	0.024647	0.0041445	0.024334	0.0048644	0.0048644	0.0048644
168	0.031473	0.0051729	0.019689	0.69373	0.64625	0.68974	0.024624	0.0041415	0.024267	0.0048334	0.0048334	0.0048334
169	0.032062	0.0051525	0.020063	0.69909	0.64527	0.69073	0.024605	0.0041393	0.024204	0.0048025	0.0048025	0.0048025
170	0.031808	0.005197	0.020321	0.69786	0.64789	0.69161	0.024601	0.0041366	0.024153	0.0047716	0.0047716	0.0047716
171	0.032012	0.0051411	0.019945	0.69991	0.64741	0.69208	0.024581	0.0041342	0.024088	0.0047406	0.0047406	0.0047406
172	0.031167	0.0050538	0.018809	0.70349	0.64705	0.69262	0.024561	0.0041323	0.024032	0.0047097	0.0047097	0.0047097
173	0.031093	0.0051168	0.020059	0.70717	0.64444	0.69352	0.024547	0.0041291	0.023978	0.0046788	0.0046788	0.0046788
174	0.032221	0.0050892	0.020332	0.68465	0.66347	0.69439	0.024533	0.0041273	0.023933	0.0046478	0.0046478	0.0046478
175	0.032233	0.0053364	0.020776	0.70671	0.64594	0.69464	0.024544	0.0041254	0.023887	0.0046169	0.0046169	0.0046169
176	0.03167	0.0052742	0.019831	0.69148	0.65851	0.69446	0.024549	0.0041214	0.023842	0.0045859	0.0045859	0.0045859
177	0.030877	0.0051302	0.019146	0.70778	0.64658	0.69527	0.024554	0.0041187	0.023786	0.004555	0.004555	0.004555
178	0.031543	0.0052337	0.019071	0.70832	0.64604	0.69605	0.024545	0.0041161	0.02374	0.0045241	0.0045241	0.0045241
179	0.031601	0.0051075	0.019463	0.71023	0.64523	0.69681	0.024529	0.0041126	0.023693	0.0044931	0.0044931	0.0044931
180	0.031509	0.0053162	0.019506	0.71183	0.64515	0.69748	0.024515	0.004112	0.023655	0.0044622	0.0044622	0.0044622
181	0.030997	0.0052	0.018919	0.69707	0.65918	0.69796	0.024509	0.0041111	0.023608	0.0044313	0.0044313	0.0044313
182	0.031115	0.0050857	0.017973	0.69306	0.66362	0.69882	0.024499	0.0041085	0.023564	0.0044003	0.0044003	0.0044003
183	0.030484	0.0050028	0.017908	0.70276	0.65677	0.69926	0.024484	0.0041054	0.023522	0.0043694	0.0043694	0.0043694
184	0.031382	0.0050379	0.018762	0.70053	0.6595	0.70005	0.024461	0.004104	0.023484	0.0043384	0.0043384	0.0043384
185	0.031112	0.0050594	0.018402	0.70434	0.65614	0.7004	0.024441	0.0041016	0.023449	0.0043075	0.0043075	0.0043075
186	0.030746	0.0050699	0.018221	0.70479	0.65576	0.70086	0.024424	0.0040994	0.023408	0.0042766	0.0042766	0.0042766
187	0.030884	0.0051043	0.019162	0.72229	0.64361	0.70148	0.024419	0.004098	0.023368	0.0042456	0.0042456	0.0042456
188	0.030889	0.0051712	0.017937	0.724	0.64239	0.70193	0.024408	0.0040954	0.023329	0.0042147	0.0042147	0.0042147
189	0.030848	0.0050247	0.018067	0.71305	0.65003	0.70254	0.0244	0.004094	0.023283	0.0041837	0.0041837	0.0041837
190	0.031064	0.0049538	0.017779	0.70196	0.65812	0.70326	0.024383	0.004092	0.023238	0.0041528	0.0041528	0.0041528
191	0.030609	0.0051025	0.018131	0.69704	0.66356	0.70381	0.024374	0.0040907	0.023202	0.0041219	0.0041219	0.0041219
192	0.030676	0.0050852	0.018065	0.72352	0.64545	0.70435	0.024362	0.0040897	0.023169	0.0040909	0.0040909	0.0040909
193	0.031302	0.0050823	0.017991	0.7234	0.64564	0.70474	0.024356	0.0040881	0.02314	0.00406	0.00406	0.00406
194	0.030224	0.0050444	0.01697	0.7288	0.64295	0.70537	0.024352	0.0040869	0.023102	0.0040291	0.0040291	0.0040291
195	0.030524	0.0050173	0.018278	0.73272	0.64138	0.70579	0.024347	0.0040858	0.023062	0.0039981	0.0039981	0.0039981
196	0.030814	0.0049997	0.01791	0.73373	0.64049	0.706	0.024339	0.0040844	0.023032	0.0039672	0.0039672	0.0039672
197	0.029938	0.0049742	0.017585	0.73199	0.64318	0.70663	0.024336	0.0040834	0.023007	0.0039362	0.0039362	0.0039362
198	0.030673	0.0049631	0.016715	0.72629	0.64763	0.70721	0.02433	0.0040819	0.022976	0.0039053	0.0039053	0.0039053
199	0.030511	0.0049689	0.017099	0.72558	0.64981	0.70773	0.024318	0.00408	0.022951	0.0038744	0.0038744	0.0038744
200	0.030673	0.0050459	0.017244	0.72833	0.64923	0.70817	0.024311	0.0040779	0.022917	0.0038434	0.0038434	0.0038434
201	0.030596	0.0051551	0.017963	0.72657	0.65003	0.70852	0.024306	0.0040771	0.022889	0.0038125	0.0038125	0.0038125
202	0.030826	0.0050056	0.016969	0.71274	0.65979	0.70905	0.024298	0.0040752	0.022859	0.0037816	0.0037816	0.0037816
203	0.030866	0.0049867	0.016344	0.72437	0.65236	0.70933	0.024291	0.0040725	0.022829	0.0037506	0.0037506	0.0037506
204	0.030208	0.0050282	0.016064	0.72837	0.65033	0.70966	0.024286	0.0040714	0.022795	0.0037197	0.0037197	0.0037197
205	0.030142	0.0048502	0.016109	0.72163	0.65653	0.71036	0.024279	0.0040696	0.022761	0.0036888	0.0036888	0.0036888
206	0.030516	0.0049031	0.01523	0.73081	0.65106	0.71076	0.024273	0.0040679	0.02273	0.0036578	0.0036578	0.0036578
207	0.03012	0.004927	0.015545	0.71736	0.66143	0.71126	0.024271	0.0040659	0.022698	0.0036269	0.0036269	0.0036269
208	0.02981	0.0049414	0.015878	0.71719	0.66234	0.71162	0.024261	0.0040645	0.022666	0.0035959	0.0035959	0.0035959
209	0.029442	0.0049276	0.015026	0.71915	0.66175	0.71213	0.024252	0.0040622	0.022638	0.003565	0.003565	0.003565
210	0.030727	0.0050838	0.015918	0.72271	0.65891	0.71217	0.024248	0.0040603	0.022615	0.0035341	0.0035341	0.0035341
211	0.030612	0.0050434	0.016397	0.72108	0.66085	0.71254	0.024244	0.0040583	0.022592	0.0035031	0.0035031	0.0035031
212	0.029998	0.0050045	0.016167	0.72295	0.66003	0.71298	0.024237	0.0040567	0.022562	0.0034722	0.0034722	0.0034722
213	0.030413	0.0049932	0.01658	0.72253	0.66062	0.71337	0.024223	0.0040551	0.022535	0.0034413	0.0034413	0.0034413
214	0.029916	0.0049381	0.015121	0.73683	0.65033	0.71379	0.024212	0.0040529	0.022508	0.0034103	0.0034103	0.0034103
215	0.029689	0.0048974	0.014623	0.72986	0.65574	0.71445	0.024204	0.0040515	0.022478	0.0033794	0.0033794	0.0033794
216	0.029177	0.0048095	0.01439	0.73173	0.65611	0.71494	0.024195	0.0040496	0.022451	0.0033484	0.0033484	0.0033484
217	0.029762	0.0048081	0.014202	0.73308	0.65551	0.71547	0.024181	0.0040483	0.022422	0.0033175	0.0033175	0.0033175
218	0.029082	0.0048646	0.014764	0.73381	0.65473	0.71588	0.024169	0.0040464	0.022394	0.0032866	0.0032866	0.0032866
219	0.029558	0.00486	0.01502	0.7332	0.65596	0.71638	0.024157	0.0040444	0.022368	0.0032556	0.0032556	0.0032556
220	0.029965	0.0048273	0.014204	0.72559	0.66224	0.71673	0.024151	0.0040429	0.022341	0.0032247	0.0032247	0.0032247
221	0.029027	0.0048201	0.014336	0.72494	0.66343	0.71725	0.02414	0.004041	0.022313	0.0031938	0.0031938	0.0031938
222	0.029162	0.0047537	0.014711	0.72427	0.66434	0.7174	0.024132	0.0040387	0.022288	0.0031628	0.0031628	0.0031628
223	0.028722	0.004783	0.014712	0.72334	0.66547	0.71787	0.024123	0.0040365	0.022258	0.0031319	0.0031319	0.0031319
224	0.029113	0.0048219	0.015113	0.72393	0.66524	0.7182	0.024117	0.0040348	0.022229	0.0031009	0.0031009	0.0031009
225	0.03	0.0049548	0.014472	0.7242	0.66547	0.71849	0.024113	0.0040328	0.022203	0.00307	0.00307	0.00307
226	0.028698	0.0047466	0.013033	0.75567	0.64324	0.71896	0.024107	0.0040309	0.022179	0.0030391	0.0030391	0.0030391
227	0.02882	0.0048142	0.014775	0.75458	0.64497	0.71941	0.024098	0.0040298	0.022154	0.0030081	0.0030081	0.0030081
228	0.029016	0.0047485	0.013505	0.75281	0.64711	0.72003	0.024095	0.0040275	0.022126	0.0029772	0.0029772	0.0029772
229	0.029039	0.0047633	0.015131	0.75534	0.6462	0.72043	0.024088	0.0040252	0.0221	0.0029462	0.0029462	0.0029462
230	0.029291	0.0048997	0.013966	0.75759	0.6459	0.72083	0.024083	0.0040245	0.02207	0.0029153	0.0029153	0.0029153
231	0.02877	0.0048127	0.013602	0.75714	0.64632	0.72122	0.024074	0.004023	0.022045	0.0028844	0.0028844	0.0028844
232	0.029275	0.0048438	0.013401	0.76214	0.64372	0.7218	0.024066	0.004021	0.022015	0.0028534	0.0028534	0.0028534
233	0.029308	0.0047516	0.013335	0.76163	0.64473	0.72216	0.024058	0.0040196	0.021987	0.0028225	0.0028225	0.0028225
234	0.028792	0.0047449	0.012669	0.76431	0.64318	0.72241	0.024053	0.0040182	0.021961	0.0027916	0.0027916	0.0027916
235	0.029515	0.0048268	0.013977	0.76319	0.64354	0.72292	0.024049	0.0040161	0.021938	0.0027606	0.0027606	0.0027606
236	0.028435	0.0048306	0.014459	0.76568	0.64224	0.72321	0.02404	0.0040136	0.021911	0.0027297	0.0027297	0.0027297
237	0.02846	0.004795	0.013125	0.7612	0.64485	0.72355	0.024034	0.0040129	0.021886	0.0026987	0.0026987	0.0026987
238	0.028715	0.0046794	0.012722	0.76367	0.6437	0.72395	0.024029	0.0040107	0.021859	0.0026678	0.0026678	0.0026678
239	0.028729	0.0046738	0.01251	0.76964	0.63962	0.72425	0.024025	0.004009	0.021831	0.0026369	0.0026369	0.0026369
240	0.029615	0.0047372	0.012774	0.71188	0.68436	0.72446	0.024021	0.004008	0.021804	0.0026059	0.0026059	0.0026059
241	0.029001	0.0047301	0.01228	0.71667	0.68056	0.7247	0.024013	0.0040056	0.021777	0.002575	0.002575	0.002575
242	0.028103	0.0046936	0.01252	0.71645	0.68253	0.72502	0.024009	0.0040043	0.02175	0.0025441	0.0025441	0.0025441
243	0.027943	0.0046729	0.012575	0.71771	0.68268	0.7254	0.024004	0.0040032	0.02172	0.0025131	0.0025131	0.0025131
244	0.027896	0.0047322	0.012559	0.71781	0.68372	0.72591	0.024	0.0040006	0.021692	0.0024822	0.0024822	0.0024822
245	0.027901	0.0047183	0.013273	0.71743	0.68449	0.72642	0.024	0.0039991	0.021665	0.0024513	0.0024513	0.0024513
246	0.028985	0.0046566	0.012453	0.72025	0.6834	0.72667	0.023997	0.0039972	0.021637	0.0024203	0.0024203	0.0024203
247	0.027875	0.0047441	0.012199	0.72019	0.68403	0.72723	0.023996	0.0039953	0.02161	0.0023894	0.0023894	0.0023894
248	0.027639	0.0045952	0.012099	0.72567	0.67973	0.7277	0.023993	0.0039934	0.021584	0.0023584	0.0023584	0.0023584
249	0.027443	0.0046526	0.011788	0.72468	0.68206	0.72802	0.023987	0.0039915	0.02156	0.0023275	0.0023275	0.0023275
250	0.027542	0.0046791	0.011043	0.72498	0.68229	0.72843	0.023981	0.0039908	0.021533	0.0022966	0.0022966	0.0022966
251	0.028148	0.0046829	0.011919	0.72706	0.68125	0.72892	0.023978	0.0039886	0.021504	0.0022656	0.0022656	0.0022656
252	0.028197	0.0046725	0.012482	0.72613	0.68223	0.72912	0.023973	0.0039867	0.021473	0.0022347	0.0022347	0.0022347
253	0.028143	0.004588	0.013019	0.72751	0.68178	0.72961	0.023968	0.0039851	0.021445	0.0022038	0.0022038	0.0022038
254	0.027715	0.0046529	0.012157	0.72239	0.68753	0.72993	0.023968	0.0039836	0.021416	0.0021728	0.0021728	0.0021728
255	0.027905	0.0046265	0.012122	0.72452	0.68685	0.72995	0.023963	0.0039813	0.02139	0.0021419	0.0021419	0.0021419
256	0.027536	0.0045234	0.011165	0.72763	0.68381	0.73033	0.023962	0.0039796	0.021364	0.0021109	0.0021109	0.0021109
257	0.027134	0.0045733	0.011558	0.73051	0.68304	0.73095	0.023961	0.0039778	0.021336	0.00208	0.00208	0.00208
258	0.02754	0.0045411	0.011312	0.73159	0.68205	0.73125	0.023954	0.0039758	0.021305	0.0020491	0.0020491	0.0020491
259	0.027639	0.0045616	0.011362	0.73615	0.67888	0.73183	0.023949	0.0039747	0.02128	0.0020181	0.0020181	0.0020181
260	0.026745	0.004587	0.011193	0.73808	0.67852	0.7318	0.023939	0.0039728	0.021252	0.0019872	0.0019872	0.0019872
261	0.027072	0.0045483	0.011097	0.73819	0.67878	0.73252	0.023936	0.003971	0.021226	0.0019563	0.0019563	0.0019563
262	0.027638	0.004525	0.011267	0.75694	0.66399	0.73265	0.023925	0.0039687	0.021199	0.0019253	0.0019253	0.0019253
263	0.027454	0.0045481	0.011365	0.73472	0.68209	0.73282	0.02392	0.0039674	0.021175	0.0018944	0.0018944	0.0018944
264	0.027811	0.0044309	0.010629	0.73541	0.68244	0.73322	0.02392	0.0039652	0.021147	0.0018634	0.0018634	0.0018634
265	0.027229	0.0045372	0.010887	0.73658	0.68237	0.73352	0.023915	0.0039632	0.021123	0.0018325	0.0018325	0.0018325
266	0.026428	0.0044989	0.011282	0.73854	0.6812	0.73397	0.023914	0.0039613	0.021097	0.0018016	0.0018016	0.0018016
267	0.026696	0.0045955	0.010772	0.76764	0.65923	0.7343	0.023909	0.0039602	0.021072	0.0017706	0.0017706	0.0017706
268	0.026271	0.0043885	0.01072	0.74984	0.67311	0.73485	0.023904	0.0039588	0.021044	0.0017397	0.0017397	0.0017397
269	0.026879	0.0045316	0.01126	0.7519	0.67231	0.73506	0.023896	0.0039571	0.021014	0.0017087	0.0017087	0.0017087
270	0.026319	0.0045135	0.010673	0.75112	0.67374	0.73574	0.023891	0.0039553	0.020988	0.0016778	0.0016778	0.0016778
271	0.026147	0.0044624	0.010445	0.75282	0.67295	0.736	0.02388	0.0039537	0.020962	0.0016469	0.0016469	0.0016469
272	0.026104	0.0044196	0.010392	0.75291	0.67258	0.73623	0.023872	0.0039527	0.02094	0.0016159	0.0016159	0.0016159
273	0.026016	0.0043425	0.010194	0.75322	0.67346	0.73656	0.023867	0.0039505	0.020916	0.001585	0.001585	0.001585
274	0.026587	0.0044233	0.010445	0.76168	0.66759	0.73673	0.023858	0.0039486	0.020891	0.0015541	0.0015541	0.0015541
275	0.026127	0.0045076	0.010072	0.76296	0.66751	0.73711	0.023848	0.0039462	0.020868	0.0015231	0.0015231	0.0015231
276	0.026033	0.0044409	0.010309	0.76354	0.66726	0.73783	0.023842	0.0039442	0.020844	0.0014922	0.0014922	0.0014922
277	0.026135	0.0046415	0.011103	0.76596	0.66622	0.73796	0.023837	0.0039431	0.020823	0.0014612	0.0014612	0.0014612
278	0.026178	0.0043432	0.010191	0.76759	0.66587	0.73827	0.023833	0.003941	0.020799	0.0014303	0.0014303	0.0014303
279	0.026329	0.0043412	0.010185	0.76891	0.66589	0.73847	0.02383	0.0039398	0.020774	0.0013994	0.0013994	0.0013994
280	0.025623	0.0044468	0.010099	0.7367	0.6915	0.73906	0.023826	0.003938	0.020749	0.0013684	0.0013684	0.0013684
281	0.02553	0.0044052	0.010098	0.73764	0.69138	0.73944	0.023818	0.0039366	0.020724	0.0013375	0.0013375	0.0013375
282	0.025826	0.0044666	0.0099139	0.73785	0.69161	0.73976	0.023814	0.0039353	0.020699	0.0013066	0.0013066	0.0013066
283	0.025381	0.0043892	0.0094533	0.74571	0.68534	0.74007	0.023806	0.0039338	0.020673	0.0012756	0.0012756	0.0012756
284	0.025982	0.0043804	0.0098502	0.74041	0.69073	0.74048	0.023798	0.0039321	0.020647	0.0012447	0.0012447	0.0012447
285	0.025975	0.0043743	0.0093868	0.74729	0.68627	0.74081	0.023791	0.0039306	0.020622	0.0012138	0.0012138	0.0012138
286	0.024982	0.0043403	0.0094138	0.74348	0.68995	0.74129	0.023787	0.0039295	0.020597	0.0011828	0.0011828	0.0011828
287	0.024942	0.0043532	0.0092116	0.74252	0.69184	0.7418	0.023782	0.0039275	0.02057	0.0011519	0.0011519	0.0011519
288	0.025484	0.0043757	0.0096308	0.74282	0.69193	0.74211	0.023775	0.0039258	0.020543	0.0011209	0.0011209	0.0011209
289	0.024933	0.0042639	0.0091336	0.73924	0.69614	0.74257	0.023768	0.0039242	0.020519	0.00109	0.00109	0.00109
290	0.024953	0.0043923	0.0089158	0.7446	0.6918	0.74303	0.023763	0.0039228	0.020493	0.0010591	0.0010591	0.0010591
291	0.025257	0.0043731	0.0089643	0.74335	0.69386	0.74349	0.023752	0.0039212	0.020469	0.0010281	0.0010281	0.0010281
292	0.024838	0.0043184	0.0090167	0.74359	0.69443	0.74373	0.023742	0.0039198	0.020443	0.00099719	0.00099719	0.00099719
293	0.024642	0.0042397	0.009244	0.74421	0.69454	0.74395	0.023733	0.0039185	0.020417	0.00096625	0.00096625	0.00096625
294	0.024905	0.0042742	0.0092404	0.74541	0.69408	0.74439	0.02373	0.003917	0.020392	0.00093531	0.00093531	0.00093531
295	0.024727	0.0043598	0.0087793	0.74737	0.69324	0.74473	0.023721	0.003915	0.020363	0.00090438	0.00090438	0.00090438
296	0.024859	0.0043776	0.0084261	0.74861	0.69339	0.7452	0.023714	0.0039143	0.020338	0.00087344	0.00087344	0.00087344
297	0.024421	0.0042954	0.0086559	0.74892	0.69389	0.74552	0.023709	0.0039124	0.020312	0.0008425	0.0008425	0.0008425
298	0.024588	0.0043013	0.0087834	0.74995	0.69447	0.74592	0.023706	0.003911	0.020286	0.00081156	0.00081156	0.00081156
299	0.024133	0.0042627	0.0087449	0.75015	0.69469	0.74634	0.023697	0.0039089	0.02026	0.00078062	0.00078062	0.00078062
