# Supplementary material for: Improved lightweight YOLOv5 based on ShuffleNet and its application on traffic signs detection
Source: PLoS One. 2024 Sep 10;19(9):e0310269. doi: 10.1371/journal.pone.0310269 (PMC11386454; doi:10.1371/journal.pone.0310269)
Supplement: S3 File — Among them, the core_code_for_SCB-YOLOv5_model_configuration_file.txt file is the core code of main structure in SCB-YOLOv5, and the SCB-YOLOv5.yaml file is the model parameter configuration file of SCB-YOLOv5. (ZIP) [file pone.0310269.s003.zip]

Archive with 3 entries (2 files):
- S3_File/
- S3_File/core_code_for_SCB-YOLOv5_model_configuration_file.txt
- S3_File/SCB-YOLOv5.yaml
