# Supplementary material for: Improved lightweight YOLOv5 based on ShuffleNet and its application on traffic signs detection
Source: PLoS One. 2024 Sep 10;19(9):e0310269. doi: 10.1371/journal.pone.0310269 (PMC11386454; doi:10.1371/journal.pone.0310269)
Supplement: S3 File — Among them, the core_code_for_SCB-YOLOv5_model_configuration_file.txt file is the core code of main structure in SCB-YOLOv5, and the SCB-YOLOv5.yaml file is the model parameter configuration file of SCB-YOLOv5. (ZIP) [file pone.0310269.s003.zip › S3_File/core_code_for_SCB-YOLOv5_model_configuration_file.txt]

### -------------C2f_ScConv---------------start------------- ### 

###   GroupBatchnorm2d  ###

class GroupBatchnorm2d(nn.Module):
    def __init__(self, c_num:int, 
                 group_num:int = 16, 
                 eps:float = 1e-10
                 ):
        super(GroupBatchnorm2d,self).__init__()
        assert c_num    >= group_num
        self.group_num  = group_num
        self.gamma      = nn.Parameter( torch.randn(c_num, 1, 1)    )
        self.beta       = nn.Parameter( torch.zeros(c_num, 1, 1)    )
        self.eps        = eps

    def forward(self, x):
        N, C, H, W  = x.size()
        x           = x.view(   N, self.group_num, -1   )
        mean        = x.mean(   dim = 2, keepdim = True )
        std         = x.std (   dim = 2, keepdim = True )
        x           = (x - mean) / (std+self.eps)
        x           = x.view(N, C, H, W)
        return x * self.gamma + self.beta

###   SRU  ###

class SRU(nn.Module):
    def __init__(self,
                 oup_channels:int, 
                 group_num:int = 16,
                 gate_treshold:float = 0.5 
                 ):
        super().__init__()
        
        self.gn             = GroupBatchnorm2d( oup_channels, group_num = group_num )
        self.gate_treshold  = gate_treshold
        self.sigomid        = nn.Sigmoid()

    def forward(self,x):
        gn_x        = self.gn(x)
        w_gamma     = self.gn.gamma/sum(self.gn.gamma)
        reweigts    = self.sigomid( gn_x * w_gamma )
        # Gate
        info_mask   = reweigts>=self.gate_treshold
        noninfo_mask= reweigts<self.gate_treshold
        x_1         = info_mask * x
        x_2         = noninfo_mask * x
        x           = self.reconstruct(x_1,x_2)
        return x
    
    def reconstruct(self,x_1,x_2):
        x_11,x_12 = torch.split(x_1, x_1.size(1)//2, dim=1)
        x_21,x_22 = torch.split(x_2, x_2.size(1)//2, dim=1)
        return torch.cat([ x_11+x_22, x_12+x_21 ],dim=1)

###   CRU  ###

class CRU(nn.Module):
    '''
    alpha: 0<alpha<1
    '''
    def __init__(self, 
                 op_channel:int,
                 alpha:float = 1/2,
                 squeeze_radio:int = 2 ,
                 group_size:int = 2,
                 group_kernel_size:int = 3,
                 ):
        super().__init__()
        self.up_channel     = up_channel   =   int(alpha*op_channel)
        self.low_channel    = low_channel  =   op_channel-up_channel
        self.squeeze1       = nn.Conv2d(up_channel,up_channel//squeeze_radio,kernel_size=1,bias=False)
        self.squeeze2       = nn.Conv2d(low_channel,low_channel//squeeze_radio,kernel_size=1,bias=False)
        #up
        self.GWC            = nn.Conv2d(up_channel//squeeze_radio, op_channel,kernel_size=group_kernel_size, stride=1,padding=group_kernel_size//2, groups = group_size)
        self.PWC1           = nn.Conv2d(up_channel//squeeze_radio, op_channel,kernel_size=1, bias=False)
        #low
        self.PWC2           = nn.Conv2d(low_channel//squeeze_radio, op_channel-low_channel//squeeze_radio,kernel_size=1, bias=False)
        self.advavg         = nn.AdaptiveAvgPool2d(1)

    def forward(self,x):
        # Split
        up,low  = torch.split(x,[self.up_channel,self.low_channel],dim=1)
        up,low  = self.squeeze1(up),self.squeeze2(low)
        # Transform
        Y1      = self.GWC(up) + self.PWC1(up)
        Y2      = torch.cat( [self.PWC2(low), low], dim= 1 )
        # Fuse
        out     = torch.cat( [Y1,Y2], dim= 1 )
        out     = F.softmax( self.advavg(out), dim=1 ) * out
        out1,out2 = torch.split(out,out.size(1)//2,dim=1)
        return out1+out2

### ScConv ###

class ScConv(nn.Module):
    # https://github.com/cheng-haha/ScConv/blob/main/ScConv.py
    def __init__(self,
                op_channel:int,
                group_num:int = 16,
                gate_treshold:float = 0.5,
                alpha:float = 1/2,
                squeeze_radio:int = 2 ,
                group_size:int = 2,
                group_kernel_size:int = 3,
                 ):
        super().__init__()
        self.SRU = SRU(op_channel, 
                       group_num            = group_num,  
                       gate_treshold        = gate_treshold)
        self.CRU = CRU(op_channel, 
                       alpha                = alpha, 
                       squeeze_radio        = squeeze_radio ,
                       group_size           = group_size ,
                       group_kernel_size    = group_kernel_size)
    
    def forward(self,x):
        x = self.SRU(x)
        x = self.CRU(x)
        return x

### Bottleneck_ScConv ###

class Bottleneck_ScConv(Bottleneck):
    def __init__(self, c1, c2, shortcut=True, g=1, k=(3, 3), e=0.5):
        super().__init__(c1, c2, shortcut, g, k, e)
        c_ = int(c2 * e)  # hidden channels
        self.cv1 = Conv(c1, c_, k[0], 1)
        self.cv2 = ScConv(c2)

### C2f_ScConv ###

class C2f_ScConv(C2f):
    def __init__(self, c1, c2, n=1, shortcut=False, g=1, e=0.5):
        super().__init__(c1, c2, n, shortcut, g, e)
        self.m = nn.ModuleList(Bottleneck_ScConv(self.c, self.c, shortcut, g, k=(3, 3), e=1.0) for _ in range(n))

### -------------C2f_ScConv---------------end------------- ### 


### -------------SimConv---------------start------------- ### 

### SimConv ###

class SimConv(nn.Module):
    '''Normal Conv with ReLU activation'''
    def __init__(self, in_channels, out_channels, kernel_size, stride, groups=1, bias=False):
        super().__init__()
        padding = kernel_size // 2
        self.conv = nn.Conv2d(
            in_channels,
            out_channels,
            kernel_size=kernel_size,
            stride=stride,
            padding=padding,
            groups=groups,
            bias=bias,
        )
        self.bn = nn.BatchNorm2d(out_channels)
        self.act = nn.ReLU()

    def forward(self, x):
        return self.act(self.bn(self.conv(x)))

    def forward_fuse(self, x):
        return self.act(self.conv(x))

### SimSPPF ###

class SimSPPF(nn.Module):
    '''Simplified SPPF with ReLU activation'''
    def __init__(self, in_channels, out_channels, kernel_size=5):
        super().__init__()
        c_ = in_channels // 2  # hidden channels
        self.cv1 = SimConv(in_channels, c_, 1, 1)
        self.cv2 = SimConv(c_ * 4, out_channels, 1, 1)
        self.m = nn.MaxPool2d(kernel_size=kernel_size, stride=1, padding=kernel_size // 2)

    def forward(self, x):
        x = self.cv1(x)
        with warnings.catch_warnings():
            warnings.simplefilter('ignore')
            y1 = self.m(x)
            y2 = self.m(y1)
            return self.cv2(torch.cat([x, y1, y2, self.m(y2)], 1))

### -------------SimConv---------------end------------- ### 


### -------------Shuffle_Block---------------start------------- ### 

def channel_shuffle(x, groups):
    batchsize, num_channels, height, width = x.data.size()
    channels_per_group = num_channels // groups

    # reshape
    x = x.view(batchsize, groups,
               channels_per_group, height, width)

    x = torch.transpose(x, 1, 2).contiguous()

    # flatten
    x = x.view(batchsize, -1, height, width)

    return x

class conv_bn_relu_maxpool(nn.Module):
    def __init__(self, c1, c2):  # ch_in, ch_out
        super(conv_bn_relu_maxpool, self).__init__()
        self.conv = nn.Sequential(
            nn.Conv2d(c1, c2, kernel_size=3, stride=2, padding=1, bias=False),
            nn.BatchNorm2d(c2),
            nn.ReLU(inplace=True),
        )
        self.maxpool = nn.MaxPool2d(kernel_size=3, stride=2, padding=1, dilation=1, ceil_mode=False)

    def forward(self, x):
        return self.maxpool(self.conv(x))

class Shuffle_Block(nn.Module):
    def __init__(self, inp, oup, stride):
        super(Shuffle_Block, self).__init__()

        if not (1 <= stride <= 3):
            raise ValueError('illegal stride value')
        self.stride = stride

        branch_features = oup // 2
        assert (self.stride != 1) or (inp == branch_features << 1)

        if self.stride > 1:
            self.branch1 = nn.Sequential(
                self.depthwise_conv(inp, inp, kernel_size=3, stride=self.stride, padding=1),
                nn.BatchNorm2d(inp),
                nn.Conv2d(inp, branch_features, kernel_size=1, stride=1, padding=0, bias=False),
                nn.BatchNorm2d(branch_features),
                nn.ReLU(inplace=True),
            )

        self.branch2 = nn.Sequential(
            nn.Conv2d(inp if (self.stride > 1) else branch_features,
                      branch_features, kernel_size=1, stride=1, padding=0, bias=False),
            nn.BatchNorm2d(branch_features),
            nn.ReLU(inplace=True),
            self.depthwise_conv(branch_features, branch_features, kernel_size=3, stride=self.stride, padding=1),
            nn.BatchNorm2d(branch_features),
            nn.Conv2d(branch_features, branch_features, kernel_size=1, stride=1, padding=0, bias=False),
            nn.BatchNorm2d(branch_features),
            nn.ReLU(inplace=True),
        )

    @staticmethod
    def depthwise_conv(i, o, kernel_size, stride=1, padding=0, bias=False):
        return nn.Conv2d(i, o, kernel_size, stride, padding, bias=bias, groups=i)

    def forward(self, x):
        if self.stride == 1:
            x1, x2 = x.chunk(2, dim=1)  
            out = torch.cat((x1, self.branch2(x2)), dim=1)
        else:
            out = torch.cat((self.branch1(x), self.branch2(x)), dim=1)

        out = channel_shuffle(out, 2)

        return out

### -------------Shuffle_Block---------------end------------- ### 


### -------------CABlock---------------start------------- ### 

class h_sigmoid(nn.Module):
    def __init__(self, inplace=True):
        super(h_sigmoid, self).__init__()
        self.relu = nn.ReLU6(inplace=inplace)

    def forward(self, x):
        return self.relu(x + 3) / 6


class h_swish(nn.Module):
    def __init__(self, inplace=True):
        super(h_swish, self).__init__()
        self.sigmoid = h_sigmoid(inplace=inplace)

    def forward(self, x):
        return x * self.sigmoid(x)

    
class CABlock(nn.Module):
    def __init__(self, inp, oup, reduction=32):
        super(CABlock, self).__init__()
        mip = max(8, inp // reduction)

        self.conv1 = nn.Conv2d(inp, mip, 1, 1, bias=False)
        self.bn1 = nn.BatchNorm2d(mip)
        self.act = h_swish()

        self.conv_h = nn.Conv2d(mip, oup, 1, 1, bias=False)
        self.conv_w = nn.Conv2d(mip, oup, 1, 1, bias=False)

    def forward(self, x):
        identity = x
        _, _, h, w = x.size()
        pool_h = nn.AdaptiveAvgPool2d((h, 1))
        x_h = pool_h(x)
        pool_w = nn.AdaptiveAvgPool2d((1, w))
        x_w = pool_w(x).permute(0, 1, 3, 2)

        y = torch.cat([x_h, x_w], dim=2)
        y = self.conv1(y)
        y = self.bn1(y)
        y = self.act(y)

        y_h, y_w = torch.split(y, [h, w], dim=2)
        y_w = y_w.permute(0, 1, 3, 2)

        a_h = self.conv_h(y_h).sigmoid()
        a_w = self.conv_w(y_w).sigmoid()

        return identity * a_w * a_h

### -------------CABlock---------------end------------- ### 
