# Supplementary material for: Improved lightweight YOLOv5 based on ShuffleNet and its application on traffic signs detection
Source: PLoS One. 2024 Sep 10;19(9):e0310269. doi: 10.1371/journal.pone.0310269 (PMC11386454; doi:10.1371/journal.pone.0310269)
Supplement: S3 File — Among them, the core_code_for_SCB-YOLOv5_model_configuration_file.txt file is the core code of main structure in SCB-YOLOv5, and the SCB-YOLOv5.yaml file is the model parameter configuration file of SCB-YOLOv5. (ZIP) [file pone.0310269.s003.zip › S3_File/SCB-YOLOv5.yaml]

# Parameters
nc: 3  # number of classes
depth_multiple: 0.33  # model depth multiple
width_multiple: 1  # layer channel multiple
anchors:
  - [10,13, 16,30, 33,23]  # P3/8
  - [30,61, 62,45, 59,119]  # P4/16
  - [116,90, 156,198, 373,326]  # P5/32

backbone:
  # [from, number, module, args]
  # Shuffle_Block: [out, stride]
  [[ -1, 1, conv_bn_relu_maxpool, [ 32 ] ], # 0-P2/4
   [ -1, 1, Shuffle_Block, [ 128, 2 ] ],  # 1-P3/8
   [ -1, 3, Shuffle_Block, [ 128, 1 ] ],  # 2
   [ -1, 1, Shuffle_Block, [ 256, 2 ] ],  # 3-P4/16
   [ -1, 7, Shuffle_Block, [ 256, 1 ] ],  # 4
   [ -1, 1, Shuffle_Block, [ 512, 2 ] ],  # 5-P5/32
   [ -1, 3, Shuffle_Block, [ 512, 1 ] ],  # 6
   [-1, 1, CABlock, [512, 16]],  
   [-1, 1, SimSPPF, [512, 5]],  # 8
  ]

head:

  [[-1, 1, Conv, [256, 1, 1]],
   [-1, 1, nn.Upsample, [None, 2, 'nearest']],
   [[-1, 4], 1, Concat, [1]],  # cat backbone P4
   [-1, 1, C2f_ScConv, [256, False]],  # 12

   [-1, 1, Conv, [128, 1, 1]],
   [-1, 1, nn.Upsample, [None, 2, 'nearest']],
   [[-1, 2], 1, Concat, [1]],  # cat backbone P3
   [-1, 1, C2f_ScConv, [128, False]],  # 16 (P3/8-small)

   [-1, 1, Conv, [128, 3, 2]],
   [[-1, 13,4], 1, Concat, [1]],  # cat head P4
   [-1, 1, C2f_ScConv, [256, False]],  # 19 (P4/16-medium)

   [-1, 1, Conv, [256, 3, 2]],
   [[-1, 9], 1, Concat, [1]],  # cat head P5
   [-1, 1, C2f_ScConv, [512, False]],  # 22 (P5/32-large)

   [[16,19, 22], 1, Detect, [nc, anchors]],  # Detect(P3, P4, P5)
  ]
